# Supplementary material for: Deep learning models predict regulatory variants in pancreatic islets and refine type 2 diabetes association signals
Source: eLife. 2020 Jan 27;9:e51503. doi: 10.7554/eLife.51503 (PMC7007221; doi:10.7554/eLife.51503)
Supplement: Figure 2—source data 1. [file elife-51503-fig2-data1.txt]

pos	variant	locus	IS_locus	IA_locus	Genetic_PPA	FGWAS_PPA	credset_rank	ChromHMM	min_eQTL_p	lowest_Q	lowest_Q_feature	lowest_open_Q	lowest_TF_Q	lowest_promoter_Q	lowest_enhancer_Q	lowest_repressed_Q	lowest_active_Q
1:117529458	rs10801922	PTGFRN_rs1127215_Novel_1	0	0	0.0086275	0.0835438117766776	3	Weak Promoter	4.99463e-15	0.00059635072518514	Alpha_H3K4me3	0.999998166797147	0.999999234076658	0.00059635072518514	0.999990261927779	0.999994057042758	0.0667090339950343
1:117531620	rs13951	PTGFRN_rs1127215_Novel_1	0	0	0.013137	0.0370184052182659	2	Open Weak Enhancer	4.86954e-15	2.37613112316291e-148	NKX2.2	3.4938805020636e-78	2.37613112316291e-148	1.47800115726647e-14	1.91818137425594e-99	0.03029594141308	4.44401365895045e-21
1:117532790	rs1127215	PTGFRN_rs1127215_Novel_1	0	0	0.97212	0.874073123212924	1	Transcriptional Elongation	7.97194e-16	0.999990261927779	H3K4me1	0.999998166797147	0.999999234076658	0.999995485924968	0.999990261927779	0.999994057042758	0.999996673756614
1:120437718	rs2793823	NOTCH2_rs1493694_Known_1	0	0	0.0025513	0.0106393006323875	40	Heterochromatin	0.0193942	0.999990261927779	H3K4me1	0.999998166797147	0.999999234076658	0.999995485924968	0.999990261927779	0.999994057042758	0.999996673756614
1:120437884	rs2641348	NOTCH2_rs1493694_Known_1	0	0	0.03452	0.083179504944092	6	Heterochromatin	0.00745653	0.000409162496239275	Exocrine_H3K27me3	0.999998166797147	0.999999234076658	0.999995485924968	0.999990261927779	0.000409162496239275	0.999996673756614
1:120439109	rs6668119	NOTCH2_rs1493694_Known_1	0	0	0.0042003	0.00426351025341804	34	Heterochromatin	0.0053216	0.0612119208854199	UMR	0.999998166797147	0.999999234076658	0.0612119208854199	0.999990261927779	0.999994057042758	0.919264814386322
1:120440029	rs2027447	NOTCH2_rs1493694_Known_1	0	0	0.037446	0.0205665012224487	5	Heterochromatin	0.00701593	0.999990261927779	H3K4me1	0.999998166797147	0.999999234076658	0.999995485924968	0.999990261927779	0.999994057042758	0.999996673756614
1:120441998	rs2487568	NOTCH2_rs1493694_Known_1	0	0	0.0042094	0.00443378026353869	33	Heterochromatin	0.0081782	0.999990261927779	H3K4me1	0.999998166797147	0.999999234076658	0.999995485924968	0.999990261927779	0.999994057042758	0.999996673756614
1:120443540	rs2641346	NOTCH2_rs1493694_Known_1	0	0	0.072042	0.0381048022649047	2	Heterochromatin	0.00637694	0.999990261927779	H3K4me1	0.999998166797147	0.999999234076658	0.999995485924968	0.999990261927779	0.999994057042758	0.999996673756614
1:120443702	rs2793826	NOTCH2_rs1493694_Known_1	0	0	0.0032754	0.00305783018175383	36	Heterochromatin	0.00967745	0.999990261927779	H3K4me1	0.999998166797147	0.999999234076658	0.999995485924968	0.999990261927779	0.999994057042758	0.999996673756614
1:120446063	rs2641352	NOTCH2_rs1493694_Known_1	0	0	0.061134	0.0231924013785291	3	Heterochromatin	0.00596132	0.999990261927779	H3K4me1	0.999998166797147	0.999999234076658	0.999995485924968	0.999990261927779	0.999994057042758	0.999996673756614
1:120447463	rs2493398	NOTCH2_rs1493694_Known_1	0	0	0.0025513	0.00163573009722587	39	Heterochromatin	0.0102654	0.999990261927779	H3K4me1	0.999998166797147	0.999999234076658	0.999995485924968	0.999990261927779	0.999994057042758	0.999996673756614
1:120451190	rs3897478	NOTCH2_rs1493694_Known_1	0	0	0.027025	0.0152238009048848	18	Heterochromatin	0.0077699	0.999990261927779	H3K4me1	0.999998166797147	0.999999234076658	0.999995485924968	0.999990261927779	0.999994057042758	0.999996673756614
1:120451352	rs947273	NOTCH2_rs1493694_Known_1	0	0	0.0032754	0.00189384011256763	35	Heterochromatin	0.0115598	0.165270665047088	Exocrine_H3K27me3	0.174068464147554	0.999999234076658	0.999995485924968	0.999990261927779	0.165270665047088	0.999996673756614
1:120455310	rs699779	NOTCH2_rs1493694_Known_1	0	0	0.031732	0.0171524010195186	11	Heterochromatin	0.00704852	0.999990261927779	H3K4me1	0.999998166797147	0.999999234076658	0.999995485924968	0.999990261927779	0.999994057042758	0.999996673756614
1:120455586	rs835576	NOTCH2_rs1493694_Known_1	0	0	0.029282	0.0181379010780955	15	Heterochromatin	0.00704714	0.999990261927779	H3K4me1	0.999998166797147	0.999999234076658	0.999995485924968	0.999990261927779	0.999994057042758	0.999996673756614
1:120456563	rs835575	NOTCH2_rs1493694_Known_1	0	0	0.019625	0.0279424016608635	24	Lowly-Methylated Weak Enhancer	0.00704714	0.999990261927779	H3K4me1	0.999998166797147	0.999999234076658	0.999995485924968	0.999990261927779	0.999994057042758	0.999996673756614
1:120458004	rs6685892	NOTCH2_rs1493694_Known_1	0	0	0.031732	0.351985020921576	10	Transcriptional Elongation	0.00704919	0.999990261927779	H3K4me1	0.999998166797147	0.999999234076658	0.999995485924968	0.999990261927779	0.999994057042758	0.999996673756614
1:120461253	rs2793829	NOTCH2_rs1493694_Known_1	0	0	0.043798	0.0206512012274831	4	Heterochromatin	0.00704942	0.999990261927779	H3K4me1	0.999998166797147	0.999999234076658	0.999995485924968	0.999990261927779	0.999994057042758	0.999996673756614
1:120463230	rs835574	NOTCH2_rs1493694_Known_1	0	0	0.0014721	0.00167556009959332	48	Heterochromatin	0.00840603	0.999990261927779	H3K4me1	0.999998166797147	0.999999234076658	0.999995485924968	0.999990261927779	0.999994057042758	0.999996673756614
1:120471224	rs2493394	NOTCH2_rs1493694_Known_1	0	0	0.024944	0.0146338008698159	21	Heterochromatin	0.00706847	0.999990261927779	H3K4me1	0.999998166797147	0.999999234076658	0.999995485924968	0.999990261927779	0.999994057042758	0.999996673756614
1:120471857	rs2493392	NOTCH2_rs1493694_Known_1	0	0	0.029282	0.0166273009883072	14	Heterochromatin	0.00707272	0.999990261927779	H3K4me1	0.999998166797147	0.999999234076658	0.999995485924968	0.999990261927779	0.999994057042758	0.999996673756614
1:120472507	rs2493391	NOTCH2_rs1493694_Known_1	0	0	0.029282	0.0170299010122373	13	Heterochromatin	0.00707534	0.999990261927779	H3K4me1	0.999998166797147	0.999999234076658	0.999995485924968	0.999990261927779	0.999994057042758	0.999996673756614
1:120473066	rs2493390	NOTCH2_rs1493694_Known_1	0	0	0.031732	0.0185877011048311	9	Heterochromatin	0.00707756	0.999990261927779	H3K4me1	0.999998166797147	0.999999234076658	0.999995485924968	0.999990261927779	0.999994057042758	0.999996673756614
1:120473425	rs72697237	NOTCH2_rs1493694_Known_1	0	0	0.024944	0.0127877007600859	20	Heterochromatin	0.00709845	0.999990261927779	H3K4me1	0.999998166797147	0.999999234076658	0.999995485924968	0.999990261927779	0.999994057042758	0.999996673756614
1:120474178	rs2493389	NOTCH2_rs1493694_Known_1	0	0	0.029282	0.0157251009346815	12	Heterochromatin	0.00717336	0.000538217481588052	H3K9me3	0.999998166797147	0.999999234076658	0.999995485924968	0.999990261927779	0.000538217481588052	0.999996673756614
1:120478285	rs5025718	NOTCH2_rs1493694_Known_1	0	0	0.0015527	0.00450713026789853	47	Transcriptional Elongation	0.0138022	0.999990261927779	H3K4me1	0.999998166797147	0.999999234076658	0.999995485924968	0.999990261927779	0.999994057042758	0.999996673756614
1:120480709	rs2453058	NOTCH2_rs1493694_Known_1	0	0	0.027025	0.0141755008425751	17	Heterochromatin	0.0113233	0.999990261927779	H3K4me1	0.999998166797147	0.999999234076658	0.999995485924968	0.999990261927779	0.999994057042758	0.999996673756614
1:120489057	rs10923926	NOTCH2_rs1493694_Known_1	0	0	0.0016862	NA	45	Heterochromatin	0.0142367	0.999990261927779	H3K4me1	0.999998166797147	0.999999234076658	0.999995485924968	0.999990261927779	0.999994057042758	0.999996673756614
1:120492200	rs2493415	NOTCH2_rs1493694_Known_1	0	0	0.016734	0.0108201006431341	29	Heterochromatin	0.0083114	0.999990261927779	H3K4me1	0.999998166797147	0.999999234076658	0.999995485924968	0.999990261927779	0.999994057042758	0.999996673756614
1:120495506	rs2934387	NOTCH2_rs1493694_Known_1	0	0	0.018121	0.0096988105764859	27	Heterochromatin	0.0120668	0.999990261927779	H3K4me1	0.999998166797147	0.999999234076658	0.999995485924968	0.999990261927779	0.999994057042758	0.999996673756614
1:120496119	rs7534585	NOTCH2_rs1493694_Known_1	0	0	0.016734	0.00910472054117389	28	Heterochromatin	0.012125	0.999990261927779	H3K4me1	0.999998166797147	0.999999234076658	0.999995485924968	0.999990261927779	0.999994057042758	0.999996673756614
1:120496127	rs7534586	NOTCH2_rs1493694_Known_1	0	0	0.019625	0.0108349006440138	23	Heterochromatin	0.0121257	0.999990261927779	H3K4me1	0.999998166797147	0.999999234076658	0.999995485924968	0.999990261927779	0.999994057042758	0.999996673756614
1:120498250	rs10127888	NOTCH2_rs1493694_Known_1	0	0	0.018121	0.0097757905810615	26	Heterochromatin	0.0123319	0.0418676912454767	MAFB	0.999998166797147	0.0418676912454767	0.999995485924968	0.999990261927779	0.999994057042758	0.999996673756614
1:120499573	rs2453051	NOTCH2_rs1493694_Known_1	0	0	0.018121	0.0096988105764859	25	Heterochromatin	0.0104377	0.999990261927779	H3K4me1	0.999998166797147	0.999999234076658	0.999995485924968	0.999990261927779	0.999994057042758	0.999996673756614
1:120506108	rs2934381	NOTCH2_rs1493694_Known_1	0	0	0.019625	0.0450518026778262	22	Transcriptional Elongation	0.0131162	0.999990261927779	H3K4me1	0.999998166797147	0.999999234076658	0.999995485924968	0.999990261927779	0.999994057042758	0.999996673756614
1:120508803	rs2493410	NOTCH2_rs1493694_Known_1	0	0	0.0018806	0.00399574023750211	43	Closed Weak Enhancer	0.0186693	0.700193048326513	H2A.Z	0.700193048326513	0.999999234076658	0.999995485924968	0.999990261927779	0.999994057042758	0.999996673756614
1:120513117	rs1493695	NOTCH2_rs1493694_Known_1	0	0	0.001733	0.00194293011548548	44	Heterochromatin	0.0186789	0.999990261927779	H3K4me1	0.999998166797147	0.999999234076658	0.999995485924968	0.999990261927779	0.999994057042758	0.999996673756614
1:120513548	rs7515431	NOTCH2_rs1493694_Known_1	0	0	0.031732	0.0160171009520377	8	Heterochromatin	0.0129677	0.0381028682482605	H3K4me1	0.999998166797147	0.824058752551429	0.999995485924968	0.0381028682482605	0.986043819132897	0.999996673756614
1:120516618	rs2641317	NOTCH2_rs1493694_Known_1	0	0	0.024944	0.0108499006449053	19	Heterochromatin	0.0131166	0.74245328883509	H2A.Z	0.74245328883509	0.999999234076658	0.999995485924968	0.999990261927779	0.999994057042758	0.999996673756614
1:120517959	rs10923931	NOTCH2_rs1493694_Known_1	0	0	0.014347	0.0133386007928308	30	Heterochromatin	0.01311	0.999990261927779	H3K4me1	0.999998166797147	0.999999234076658	0.999995485924968	0.999990261927779	0.999994057042758	0.999996673756614
1:120519618	rs56302051	NOTCH2_rs1493694_Known_1	0	0	0.031732	0.0150244008930327	7	Heterochromatin	0.00843302	0.999990261927779	H3K4me1	0.999998166797147	0.999999234076658	0.999995485924968	0.999990261927779	0.999994057042758	0.999996673756614
1:120520715	rs10494235	NOTCH2_rs1493694_Known_1	0	0	0.002835	0.00264698015733339	37	Heterochromatin	0.0230757	0.999990261927779	H3K4me1	0.999998166797147	0.999999234076658	0.999995485924968	0.999990261927779	0.999994057042758	0.999996673756614
1:120523902	rs2793831	NOTCH2_rs1493694_Known_1	0	0	0.027025	0.012317100732114	16	Heterochromatin	0.0131165	0.899079067188015	Beta_H3K27me3	0.999998166797147	0.999999234076658	0.999995485924968	0.999990261927779	0.899079067188015	0.999996673756614
1:120525554	rs2641316	NOTCH2_rs1493694_Known_1	0	0	0.0022154	0.00452136026874434	42	Lowly-Methylated Weak Enhancer	0.0186668	0.999990261927779	H3K4me1	0.999998166797147	0.999999234076658	0.999995485924968	0.999990261927779	0.999994057042758	0.999996673756614
1:120526982	rs1493694	NOTCH2_rs1493694_Known_1	0	0	0.090963	0.0222237013209507	1	Low Methylation	0.0137836	0.507541145588905	H3K9me3	0.999998166797147	0.999999234076658	0.999995485924968	0.999990261927779	0.507541145588905	0.999996673756614
1:120528932	rs2453042	NOTCH2_rs1493694_Known_1	0	0	0.0015971	0.00125396007453391	46	Heterochromatin	0.0186963	0.999990261927779	H3K4me1	0.999998166797147	0.999999234076658	0.999995485924968	0.999990261927779	0.999994057042758	0.999996673756614
1:120529750	rs2453040	NOTCH2_rs1493694_Known_1	0	0	0.012262	0.00772782045933257	31	Heterochromatin	0.0130844	0.0405465166417903	Beta_ATAC	0.0405465166417903	0.999999234076658	0.999995485924968	0.999990261927779	0.999994057042758	0.999996673756614
1:120552215	rs1805257	NOTCH2_rs1493694_Known_1	0	0	0.0024773	NA	41	Low Methylation	0.0697306	0.999990261927779	H3K4me1	0.999998166797147	0.999999234076658	0.999995485924968	0.999990261927779	0.999994057042758	0.999996673756614
1:120554048	rs406767	NOTCH2_rs1493694_Known_1	0	0	0.0026591	NA	38	Low Methylation	0.122343	0.999990261927779	H3K4me1	0.999998166797147	0.999999234076658	0.999995485924968	0.999990261927779	0.999994057042758	0.999996673756614
1:120554134	rs41463147	NOTCH2_rs1493694_Known_1	0	0	0.0054232	0.00164223009761223	32	Low Methylation	0.0589309	0.999990261927779	H3K4me1	0.999998166797147	0.999999234076658	0.999995485924968	0.999990261927779	0.999994057042758	0.999996673756614
1:150518927	rs184697784	FAM63A_rs10305745_Known_2	0	0	2.9978e-05	NA	338	Heterochromatin	NA	0.999990261927779	H3K4me1	0.999998166797147	0.999999234076658	0.999995485924968	0.999990261927779	0.999994057042758	0.999996673756614
1:150519823	rs61819440	FAM63A_rs10305745_Known_2	0	0	2.7168e-05	NA	370	Heterochromatin	8.72362e-05	0.999990261927779	H3K4me1	0.999998166797147	0.999999234076658	0.999995485924968	0.999990261927779	0.999994057042758	0.999996673756614
1:150521099	rs6668850	FAM63A_rs10305745_Known_2	0	0	0.0081548	0.00153995788390217	19	Active Promoter	NA	0.999990261927779	H3K4me1	0.999998166797147	0.999999234076658	0.999995485924968	0.999990261927779	0.999994057042758	0.999996673756614
1:150526565	rs75477151	FAM63A_rs10305745_Known_2	0	0	2.3892e-05	NA	427	Closed Weak Enhancer	NA	0.999990261927779	H3K4me1	0.999998166797147	0.999999234076658	0.999995485924968	0.999990261927779	0.999994057042758	0.999996673756614
1:150526787	rs41317523	FAM63A_rs10305745_Known_2	0	0	4.4252e-05	3.85143941125096e-05	261	Closed Weak Enhancer	0.0159579	0.999990261927779	H3K4me1	0.999998166797147	0.999999234076658	0.999995485924968	0.999990261927779	0.999994057042758	0.999996673756614
1:150527292	rs9659061	FAM63A_rs10305745_Known_2	0	0	0.00060235	0.000282753489153588	95	Closed Weak Enhancer	0.00188933	0.000449006822265725	H2K4me1	0.476011070549677	0.999999234076658	0.999995485924968	0.000449006822265725	0.999994057042758	0.999996673756614
1:150527294	rs12124948	FAM63A_rs10305745_Known_2	0	0	3.4183e-05	3.02453970738379e-05	309	Closed Weak Enhancer	2.56294e-05	0.999990261927779	H3K4me1	0.999998166797147	0.999999234076658	0.999995485924968	0.999990261927779	0.999994057042758	0.999996673756614
1:150527354	rs9659073	FAM63A_rs10305745_Known_2	0	0	0.00067663	0.000320385152418843	82	Closed Weak Enhancer	0.00178624	0.999990261927779	H3K4me1	0.999998166797147	0.999999234076658	0.999995485924968	0.999990261927779	0.999994057042758	0.999996673756614
1:150527629	rs111428433	FAM63A_rs10305745_Known_2	0	0	5.3121e-05	NA	228	Heterochromatin	0.0160844	0.999990261927779	H3K4me1	0.999998166797147	0.999999234076658	0.999995485924968	0.999990261927779	0.999994057042758	0.999996673756614
1:150527715	rs112312596	FAM63A_rs10305745_Known_2	0	0	4.2075e-05	NA	270	Heterochromatin	0.0163778	0.999990261927779	H3K4me1	0.999998166797147	0.999999234076658	0.999995485924968	0.999990261927779	0.999994057042758	0.999996673756614
1:150527722	rs111465316	FAM63A_rs10305745_Known_2	0	0	4.3479e-05	NA	263	Heterochromatin	0.0163802	0.999990261927779	H3K4me1	0.999998166797147	0.999999234076658	0.999995485924968	0.999990261927779	0.999994057042758	0.999996673756614
1:150527744	rs113869234	FAM63A_rs10305745_Known_2	0	0	4.5019e-05	NA	256	Heterochromatin	0.0163878	0.945194954955674	H3K36me3	0.999998166797147	0.999999234076658	0.999995485924968	0.999990261927779	0.999994057042758	0.945194954955674
1:150527755	rs891485383	FAM63A_rs10305745_Known_2	0	0	3.6668e-05	NA	293	Heterochromatin	NA	0.999990261927779	H3K4me1	0.999998166797147	0.999999234076658	0.999995485924968	0.999990261927779	0.999994057042758	0.999996673756614
1:150528309	rs61819442	FAM63A_rs10305745_Known_2	0	0	2.2961e-05	3.47322470324233e-05	446	Transcriptional Elongation	0.00347978	0.999990261927779	H3K4me1	0.999998166797147	0.999999234076658	0.999995485924968	0.999990261927779	0.999994057042758	0.999996673756614
1:150528885	rs12119250	FAM63A_rs10305745_Known_2	0	0	5.1427e-05	NA	235	Heterochromatin	0.0167714	0.411043850089518	H3K9ac	0.999998166797147	0.999999234076658	0.411043850089518	0.999990261927779	0.999994057042758	0.999996673756614
1:150529657	rs112045022	FAM63A_rs10305745_Known_2	0	0	5.4625e-05	NA	225	Heterochromatin	NA	0.0149031202371102	Alpha_H3K4me3	0.999998166797147	0.999999234076658	0.0149031202371102	0.999990261927779	0.999994057042758	0.999996673756614
1:150530531	rs56055939	FAM63A_rs10305745_Known_2	0	0	0.00031195	0.00106012347741985	115	Closed Weak Enhancer	NA	0.213337669096891	Alpha_H3K4me3	0.999998166797147	0.999999234076658	0.213337669096891	0.999990261927779	0.999994057042758	0.999996673756614
1:150530548	rs56228576	FAM63A_rs10305745_Known_2	0	0	0.0013369	0.00022907464095935	65	Closed Weak Enhancer	0.000510124	0.999990261927779	H3K4me1	0.999998166797147	0.999999234076658	0.999995485924968	0.999990261927779	0.999994057042758	0.999996673756614
1:150531380	rs11204664	FAM63A_rs10305745_Known_2	0	0	1.5819e-05	NA	670	Closed Weak Enhancer	3.35428e-07	0.272258437759764	Alpha_H3K4me3	0.999998166797147	0.999999234076658	0.272258437759764	0.999990261927779	0.999994057042758	0.999996673756614
1:150531653	rs200136870	FAM63A_rs10305745_Known_2	0	0	4.4854e-05	3.32271808369218e-05	258	Closed Strong Enhancer	NA	0.0641860356380239	H3K9ac	0.999998166797147	0.999999234076658	0.0641860356380239	0.999990261927779	0.999994057042758	0.999996673756614
1:150531828	rs76546607	FAM63A_rs10305745_Known_2	0	0	3.3539e-05	0.000107935653283635	312	Closed Strong Enhancer	NA	0.999990261927779	H3K4me1	0.999998166797147	0.999999234076658	0.999995485924968	0.999990261927779	0.999994057042758	0.999996673756614
1:150534368	rs12116492	FAM63A_rs10305745_Known_2	0	0	5.9551e-05	0.00031934794073708	219	Active Promoter	1.40993e-05	1.22341472559667e-20	Beta_H3K4me3	0.899600905634012	0.999999234076658	1.22341472559667e-20	0.999990261927779	0.999994057042758	2.70304952332053e-07
1:150537357	rs4971041	FAM63A_rs10305745_Known_2	0	0	9.3216e-05	6.01480216968554e-05	173	Closed Strong Enhancer	1.84998e-06	0.999990261927779	H3K4me1	0.999998166797147	0.999999234076658	0.999995485924968	0.999990261927779	0.999994057042758	0.999996673756614
1:150538226	rs587745726	FAM63A_rs10305745_Known_2	0	0	3.849e-05	NA	284	Closed Strong Enhancer	NA	0.999990261927779	H3K4me1	0.999998166797147	0.999999234076658	0.999995485924968	0.999990261927779	0.999994057042758	0.999996673756614
1:150539706	rs11803990	FAM63A_rs10305745_Known_2	0	0	0.0039582	0.00244365172662237	38	Closed Strong Enhancer	0.00151297	0.999990261927779	H3K4me1	0.999998166797147	0.999999234076658	0.999995485924968	0.999990261927779	0.999994057042758	0.999996673756614
1:150539867	rs932054	FAM63A_rs10305745_Known_2	0	0	5.0129e-05	3.22679875360991e-05	239	Closed Strong Enhancer	3.56331e-06	0.999990261927779	H3K4me1	0.999998166797147	0.999999234076658	0.999995485924968	0.999990261927779	0.999994057042758	0.999996673756614
1:150540181	rs72700829	FAM63A_rs10305745_Known_2	0	0	1.5884e-05	0.000106764816116841	663	Open Strong Enhancer	0.00336539	0.999990261927779	H3K4me1	0.999998166797147	0.999999234076658	0.999995485924968	0.999990261927779	0.999994057042758	0.999996673756614
1:150541812	rs7549723	FAM63A_rs10305745_Known_2	0	0	1.8514e-05	NA	561	Closed Strong Enhancer	8.70767e-11	0.999990261927779	H3K4me1	0.999998166797147	0.999999234076658	0.999995485924968	0.999990261927779	0.999994057042758	0.999996673756614
1:150542128	rs6655975	FAM63A_rs10305745_Known_2	0	0	2.1271e-05	NA	484	Closed Strong Enhancer	8.33792e-12	0.999990261927779	H3K4me1	0.999998166797147	0.999999234076658	0.999995485924968	0.999990261927779	0.999994057042758	0.999996673756614
1:150542817	rs587692292	FAM63A_rs10305745_Known_2	0	0	1.8707e-05	NA	553	Closed Strong Enhancer	NA	0.999990261927779	H3K4me1	0.999998166797147	0.999999234076658	0.999995485924968	0.999990261927779	0.999994057042758	0.999996673756614
1:150543543	rs11204667	FAM63A_rs10305745_Known_2	0	0	0.00019379	9.9534880431166e-05	135	Closed Weak Enhancer	NA	0.999990261927779	H3K4me1	0.999998166797147	0.999999234076658	0.999995485924968	0.999990261927779	0.999994057042758	0.999996673756614
1:150543686	rs11204668	FAM63A_rs10305745_Known_2	0	0	2.438e-05	NA	409	Closed Weak Enhancer	7.18286e-07	0.999990261927779	H3K4me1	0.999998166797147	0.999999234076658	0.999995485924968	0.999990261927779	0.999994057042758	0.999996673756614
1:150544498	rs144259766	FAM63A_rs10305745_Known_2	0	0	0.0016853	0.000466077562836482	60	Open Weak Enhancer	0.0015558	0.999990261927779	H3K4me1	0.999998166797147	0.999999234076658	0.999995485924968	0.999990261927779	0.999994057042758	0.999996673756614
1:150545020	rs11204669	FAM63A_rs10305745_Known_2	0	0	4.8529e-05	3.141985872274e-05	244	Closed Weak Enhancer	5.68522e-07	0.999990261927779	H3K4me1	0.999998166797147	0.999999234076658	0.999995485924968	0.999990261927779	0.999994057042758	0.999996673756614
1:150545084	rs12406712	FAM63A_rs10305745_Known_2	0	0	2.4347e-05	NA	410	Closed Weak Enhancer	3.93326e-07	0.999990261927779	H3K4me1	0.999998166797147	0.999999234076658	0.999995485924968	0.999990261927779	0.999994057042758	0.999996673756614
1:150545468	rs781359208	FAM63A_rs10305745_Known_2	0	0	4.6351e-05	NA	253	Genic Enhancer	NA	0.999990261927779	H3K4me1	0.999998166797147	0.999999234076658	0.999995485924968	0.999990261927779	0.999994057042758	0.999996673756614
1:150546195	rs76899221	FAM63A_rs10305745_Known_2	0	0	0.0018715	0.00112257848197869	56	Genic Enhancer	0.00220406	0.999990261927779	H3K4me1	0.999998166797147	0.999999234076658	0.999995485924968	0.999990261927779	0.999994057042758	0.999996673756614
1:150546316	rs55862611	FAM63A_rs10305745_Known_2	0	0	1.7907e-05	NA	581	Genic Enhancer	5.29338e-07	0.999990261927779	H3K4me1	0.999998166797147	0.999999234076658	0.999995485924968	0.999990261927779	0.999994057042758	0.999996673756614
1:150546598	rs12126271	FAM63A_rs10305745_Known_2	0	0	1.7906e-05	NA	582	Genic Enhancer	7.36843e-07	0.999990261927779	H3K4me1	0.999998166797147	0.999999234076658	0.999995485924968	0.999990261927779	0.999994057042758	0.999996673756614
1:150547747	rs878471	FAM63A_rs10305745_Known_2	0	0	3.4538e-05	8.61015141712224e-05	308	Weak Promoter	1.36093e-07	0.999990261927779	H3K4me1	0.999998166797147	0.999999234076658	0.999995485924968	0.999990261927779	0.999994057042758	0.999996673756614
1:150547938	rs35392872	FAM63A_rs10305745_Known_2	0	0	0.0002619	0.000627189445237975	121	Weak Promoter	0.00288799	0.999990261927779	H3K4me1	0.999998166797147	0.999999234076658	0.999995485924968	0.999990261927779	0.999994057042758	0.999996673756614
1:150551031	rs751306819	FAM63A_rs10305745_Known_2	0	0	4.1342e-05	NA	274	Active Promoter	NA	2.84767341699823e-23	UMR	0.02355399350775	0.68606150157344	2.84767341699823e-23	0.0139809208674296	0.999994057042758	2.00377498847506e-08
1:150551327	rs11580946	FAM63A_rs10305745_Known_2	0	0	0.0041154	0.0039122110387634	35	Active Promoter	0.0013853	0.999990261927779	H3K4me1	0.999998166797147	0.999999234076658	0.999995485924968	0.999990261927779	0.999994057042758	0.999996673756614
1:150552160	rs3831986	FAM63A_rs10305745_Known_2	0	0	2.1113e-05	8.06036925959803e-05	487	Active Promoter	NA	0.999990261927779	H3K4me1	0.999998166797147	0.999999234076658	0.999995485924968	0.999990261927779	0.999994057042758	0.999996673756614
1:150552160	rs587625803	FAM63A_rs10305745_Known_2	0	0	2.1113e-05	8.06036925959803e-05	487	Active Promoter	NA	0.999990261927779	H3K4me1	0.999998166797147	0.999999234076658	0.999995485924968	0.999990261927779	0.999994057042758	0.999996673756614
1:150553070	rs776999395	FAM63A_rs10305745_Known_2	0	0	2.1745e-05	NA	468	Weak Promoter	NA	0.999990261927779	H3K4me1	0.999998166797147	0.999999234076658	0.999995485924968	0.999990261927779	0.999994057042758	0.999996673756614
1:150553306	rs191894868	FAM63A_rs10305745_Known_2	0	0	1.7999e-05	NA	577	Closed Weak Enhancer	NA	0.999990261927779	H3K4me1	0.999998166797147	0.999999234076658	0.999995485924968	0.999990261927779	0.999994057042758	0.999996673756614
1:150554398	rs150793953	FAM63A_rs10305745_Known_2	0	0	8.5253e-05	3.31782503284588e-05	182	Heterochromatin	0.00303035	0.999990261927779	H3K4me1	0.999998166797147	0.999999234076658	0.999995485924968	0.999990261927779	0.999994057042758	0.999996673756614
1:150555794	rs587619214	FAM63A_rs10305745_Known_2	0	0	2.2485e-05	NA	458	Heterochromatin	NA	0.999990261927779	H3K4me1	0.999998166797147	0.999999234076658	0.999995485924968	0.999990261927779	0.999994057042758	0.999996673756614
1:150557732	rs587706173	FAM63A_rs10305745_Known_2	0	0	2.1336e-05	NA	483	Heterochromatin	NA	0.999990261927779	H3K4me1	0.999998166797147	0.999999234076658	0.999995485924968	0.999990261927779	0.999994057042758	0.999996673756614
1:150558955	rs187340927	FAM63A_rs10305745_Known_2	0	0	6.3552e-05	NA	211	Heterochromatin	NA	0.999990261927779	H3K4me1	0.999998166797147	0.999999234076658	0.999995485924968	0.999990261927779	0.999994057042758	0.999996673756614
1:150559315	rs587745909	FAM63A_rs10305745_Known_2	0	0	2.8172e-05	NA	355	Heterochromatin	NA	0.999990261927779	H3K4me1	0.999998166797147	0.999999234076658	0.999995485924968	0.999990261927779	0.999994057042758	0.999996673756614
1:150559388	rs587711648	FAM63A_rs10305745_Known_2	0	0	1.857e-05	NA	559	Heterochromatin	NA	0.999990261927779	H3K4me1	0.999998166797147	0.999999234076658	0.999995485924968	0.999990261927779	0.999994057042758	0.999996673756614
1:150561955	rs182563577	FAM63A_rs10305745_Known_2	0	0	4.9607e-05	NA	241	Heterochromatin	NA	0.999990261927779	H3K4me1	0.999998166797147	0.999999234076658	0.999995485924968	0.999990261927779	0.999994057042758	0.999996673756614
1:150561981	rs186843929	FAM63A_rs10305745_Known_2	0	0	1.9394e-05	NA	539	Heterochromatin	NA	0.999990261927779	H3K4me1	0.999998166797147	0.999999234076658	0.999995485924968	0.999990261927779	0.999994057042758	0.999996673756614
1:150562043	rs190596489	FAM63A_rs10305745_Known_2	0	0	0.0039571	0.00101446406405964	39	Heterochromatin	0.00434365	0.999990261927779	H3K4me1	0.999998166797147	0.999999234076658	0.999995485924968	0.999990261927779	0.999994057042758	0.999996673756614
1:150563275	rs77423116	FAM63A_rs10305745_Known_2	0	0	0.010046	NA	15	Heterochromatin	NA	0.999990261927779	H3K4me1	0.999998166797147	0.999999234076658	0.999995485924968	0.999990261927779	0.999994057042758	0.999996673756614
1:150565521	rs79127370	FAM63A_rs10305745_Known_2	0	0	1.97e-05	NA	522	Heterochromatin	NA	0.999990261927779	H3K4me1	0.999998166797147	0.999999234076658	0.999995485924968	0.999990261927779	0.999994057042758	0.999996673756614
1:150565819	rs779228540	FAM63A_rs10305745_Known_2	0	0	3.9521e-05	NA	278	Heterochromatin	NA	0.999990261927779	H3K4me1	0.999998166797147	0.999999234076658	0.999995485924968	0.999990261927779	0.999994057042758	0.999996673756614
1:150568749	rs72700845	FAM63A_rs10305745_Known_2	0	0	0.00475	0.00121728231609676	32	Heterochromatin	0.00189584	6.25807786054243e-131	Acinar_ATAC	6.25807786054243e-131	2.62228431291096e-39	0.00269519458634692	4.44219894231842e-09	5.04353338027693e-15	1.74959049398597e-11
1:150570166	rs6697620	FAM63A_rs10305745_Known_2	0	0	1.5557e-05	NA	688	Heterochromatin	2.48659e-07	0.999990261927779	H3K4me1	0.999998166797147	0.999999234076658	0.999995485924968	0.999990261927779	0.999994057042758	0.999996673756614
1:150570170	rs144401067	FAM63A_rs10305745_Known_2	0	0	0.0023522	0.000653765960297613	52	Heterochromatin	0.00218786	0.999990261927779	H3K4me1	0.999998166797147	0.999999234076658	0.999995485924968	0.999990261927779	0.999994057042758	0.999996673756614
1:150570985	rs11204675	FAM63A_rs10305745_Known_2	0	0	1.6133e-05	NA	648	Heterochromatin	2.55373e-07	0.0977653519923455	H3K36me3	0.999998166797147	0.999999234076658	0.999995485924968	0.999990261927779	0.999994057042758	0.0977653519923455
1:150571453	rs587608670	FAM63A_rs10305745_Known_2	0	0	4.7585e-05	NA	245	Heterochromatin	NA	0.999990261927779	H3K4me1	0.999998166797147	0.999999234076658	0.999995485924968	0.999990261927779	0.999994057042758	0.999996673756614
1:150571455	rs587715239	FAM63A_rs10305745_Known_2	0	0	6.8182e-05	NA	202	Heterochromatin	NA	0.999990261927779	H3K4me1	0.999998166797147	0.999999234076658	0.999995485924968	0.999990261927779	0.999994057042758	0.999996673756614
1:150571460	rs113109339	FAM63A_rs10305745_Known_2	0	0	5.9898e-05	NA	218	Heterochromatin	NA	0.999990261927779	H3K4me1	0.999998166797147	0.999999234076658	0.999995485924968	0.999990261927779	0.999994057042758	0.999996673756614
1:150572037	rs11585169	FAM63A_rs10305745_Known_2	0	0	7.0158e-05	NA	199	Heterochromatin	1.88014e-05	0.999990261927779	H3K4me1	0.999998166797147	0.999999234076658	0.999995485924968	0.999990261927779	0.999994057042758	0.999996673756614
1:150572183	rs34416024	FAM63A_rs10305745_Known_2	0	0	1.6173e-05	NA	646	Heterochromatin	NA	0.999990261927779	H3K4me1	0.999998166797147	0.999999234076658	0.999995485924968	0.999990261927779	0.999994057042758	0.999996673756614
1:150572500	rs150119682	FAM63A_rs10305745_Known_2	0	0	0.0001088	NA	160	Heterochromatin	NA	0.999990261927779	H3K4me1	0.999998166797147	0.999999234076658	0.999995485924968	0.999990261927779	0.999994057042758	0.999996673756614
1:150574256	rs10888384	FAM63A_rs10305745_Known_2	0	0	1.7988e-05	NA	578	Heterochromatin	3.06615e-07	0.999990261927779	H3K4me1	0.999998166797147	0.999999234076658	0.999995485924968	0.999990261927779	0.999994057042758	0.999996673756614
1:150574302	rs10888385	FAM63A_rs10305745_Known_2	0	0	1.6135e-05	NA	647	Heterochromatin	2.62568e-07	0.999990261927779	H3K4me1	0.999998166797147	0.999999234076658	0.999995485924968	0.999990261927779	0.999994057042758	0.999996673756614
1:150574307	rs72700851	FAM63A_rs10305745_Known_2	0	0	0.0048127	0.00123312389182614	31	Heterochromatin	0.00222762	0.999990261927779	H3K4me1	0.999998166797147	0.999999234076658	0.999995485924968	0.999990261927779	0.999994057042758	0.999996673756614
1:150574914	rs142386420	FAM63A_rs10305745_Known_2	0	0	2.988e-05	NA	339	Closed Strong Enhancer	NA	0.999990261927779	H3K4me1	0.999998166797147	0.999999234076658	0.999995485924968	0.999990261927779	0.999994057042758	0.999996673756614
1:150575979	rs145062318	FAM63A_rs10305745_Known_2	0	0	6.0386e-05	NA	215	Closed Strong Enhancer	NA	0.999990261927779	H3K4me1	0.999998166797147	0.999999234076658	0.999995485924968	0.999990261927779	0.999994057042758	0.999996673756614
1:150577603	rs150697497	FAM63A_rs10305745_Known_2	0	0	0.00010557	0.000556128884587549	163	Open Strong Enhancer	NA	0.999990261927779	H3K4me1	0.999998166797147	0.999999234076658	0.999995485924968	0.999990261927779	0.999994057042758	0.999996673756614
1:150578241	rs12139563	FAM63A_rs10305745_Known_2	0	0	1.611e-05	NA	650	Closed Weak Enhancer	3.69276e-07	0.999990261927779	H3K4me1	0.999998166797147	0.999999234076658	0.999995485924968	0.999990261927779	0.999994057042758	0.999996673756614
1:150578467	rs191198253	FAM63A_rs10305745_Known_2	0	0	1.9911e-05	NA	517	Closed Weak Enhancer	NA	0.999990261927779	H3K4me1	0.999998166797147	0.999999234076658	0.999995485924968	0.999990261927779	0.999994057042758	0.999996673756614
1:150587388	rs56661631	FAM63A_rs10305745_Known_2	0	0	2.3661e-05	NA	432	Closed Strong Enhancer	0.00424495	0.999990261927779	H3K4me1	0.999998166797147	0.999999234076658	0.999995485924968	0.999990261927779	0.999994057042758	0.999996673756614
1:150589608	rs75575069	FAM63A_rs10305745_Known_2	0	0	2.0803e-05	NA	492	Transcriptional Elongation	NA	0.190276855833346	H3K36me3	0.999998166797147	0.999999234076658	0.999995485924968	0.999990261927779	0.999994057042758	0.190276855833346
1:150594155	rs115406107	FAM63A_rs10305745_Known_2	0	0	0.00018534	0.00011264722113294	142	Genic Enhancer	3.27449e-05	0.999990261927779	H3K4me1	0.999998166797147	0.999999234076658	0.999995485924968	0.999990261927779	0.999994057042758	0.999996673756614
1:150597323	rs773004435	FAM63A_rs10305745_Known_2	0	0	2.7335e-05	NA	367	Heterochromatin	NA	0.999990261927779	H3K4me1	0.999998166797147	0.999999234076658	0.999995485924968	0.999990261927779	0.999994057042758	0.999996673756614
1:150598712	rs181943088	FAM63A_rs10305745_Known_2	0	0	2.2151e-05	NA	461	Genic Enhancer	NA	0.999990261927779	H3K4me1	0.999998166797147	0.999999234076658	0.999995485924968	0.999990261927779	0.999994057042758	0.999996673756614
1:150599849	rs78646592	FAM63A_rs10305745_Known_2	0	0	6.5749e-05	0.000277214630685151	209	Genic Enhancer	0.00301792	0.999990261927779	H3K4me1	0.999998166797147	0.999999234076658	0.999995485924968	0.999990261927779	0.999994057042758	0.999996673756614
1:150600143	rs587723497	FAM63A_rs10305745_Known_2	0	0	8.6501e-05	6.17937954656355e-05	181	Genic Enhancer	NA	0.999990261927779	H3K4me1	0.999998166797147	0.999999234076658	0.999995485924968	0.999990261927779	0.999994057042758	0.999996673756614
1:150600680	rs35118879	FAM63A_rs10305745_Known_2	0	0	0.00014729	0.000351957924049262	148	Weak Promoter	0.002254	0.999990261927779	H3K4me1	0.999998166797147	0.999999234076658	0.999995485924968	0.999990261927779	0.999994057042758	0.999996673756614
1:150602502	rs140520803	FAM63A_rs10305745_Known_2	0	0	3.8425e-05	0.000184333393284429	285	Active Promoter	NA	0.999990261927779	H3K4me1	0.999998166797147	0.999999234076658	0.999995485924968	0.999990261927779	0.999994057042758	0.999996673756614
1:150602817	rs587765238	FAM63A_rs10305745_Known_2	0	0	1.6247e-05	NA	639	Weak Promoter	NA	6.98051862872351e-05	H2K4me2	0.999998166797147	0.999999234076658	0.0285780112493969	0.999990261927779	0.999994057042758	6.98051862872351e-05
1:150603149	rs190979109	FAM63A_rs10305745_Known_2	0	0	2.2942e-05	4.36874362016837e-05	447	Weak Promoter	NA	0.00187529274694682	DNase	0.00187529274694682	0.999999234076658	0.999995485924968	0.103704881078247	0.999994057042758	0.625908271010551
1:150603689	rs35048125	FAM63A_rs10305745_Known_2	0	0	0.00013646	0.000117822852137905	153	Closed Weak Enhancer	0.00207136	0.999990261927779	H3K4me1	0.999998166797147	0.999999234076658	0.999995485924968	0.999990261927779	0.999994057042758	0.999996673756614
1:150604684	rs780081451	FAM63A_rs10305745_Known_2	0	0	1.7789e-05	NA	585	Heterochromatin	NA	0.999990261927779	H3K4me1	0.999998166797147	0.999999234076658	0.999995485924968	0.999990261927779	0.999994057042758	0.999996673756614
1:150606111	rs143703694	FAM63A_rs10305745_Known_2	0	0	0.0011317	0.000437873683512431	68	Heterochromatin	0.00229232	0.999990261927779	H3K4me1	0.999998166797147	0.999999234076658	0.999995485924968	0.999990261927779	0.999994057042758	0.999996673756614
1:150609429	rs116173394	FAM63A_rs10305745_Known_2	0	0	0.00023305	6.57646745069363e-05	126	Heterochromatin	3.20839e-05	0.999990261927779	H3K4me1	0.999998166797147	0.999999234076658	0.999995485924968	0.999990261927779	0.999994057042758	0.999996673756614
1:150609744	rs192393797	FAM63A_rs10305745_Known_2	0	0	0.00024197	5.55895882166296e-05	123	Heterochromatin	NA	0.999990261927779	H3K4me1	0.999998166797147	0.999999234076658	0.999995485924968	0.999990261927779	0.999994057042758	0.999996673756614
1:150610908	rs138859226	FAM63A_rs10305745_Known_2	0	0	0.00026044	5.98589692487128e-05	122	Heterochromatin	NA	0.999990261927779	H3K4me1	0.999998166797147	0.999999234076658	0.999995485924968	0.999990261927779	0.999994057042758	0.999996673756614
1:150613181	rs6670120	FAM63A_rs10305745_Known_2	0	0	9.8363e-05	NA	168	Heterochromatin	NA	0.999990261927779	H3K4me1	0.999998166797147	0.999999234076658	0.999995485924968	0.999990261927779	0.999994057042758	0.999996673756614
1:150615264	rs141498905	FAM63A_rs10305745_Known_2	0	0	7.4845e-05	NA	196	Heterochromatin	NA	0.999990261927779	H3K4me1	0.999998166797147	0.999999234076658	0.999995485924968	0.999990261927779	0.999994057042758	0.999996673756614
1:150615513	rs77990676	FAM63A_rs10305745_Known_2	0	0	0.010443	NA	14	Heterochromatin	NA	0.999990261927779	H3K4me1	0.999998166797147	0.999999234076658	0.999995485924968	0.999990261927779	0.999994057042758	0.999996673756614
1:150615595	rs144362075	FAM63A_rs10305745_Known_2	0	0	9.5747e-05	NA	172	Heterochromatin	NA	0.999990261927779	H3K4me1	0.999998166797147	0.999999234076658	0.999995485924968	0.999990261927779	0.999994057042758	0.999996673756614
1:150616117	rs12733421	FAM63A_rs10305745_Known_2	0	0	0.0021475	0.000613979502410855	54	Heterochromatin	0.000605078	0.999990261927779	H3K4me1	0.999998166797147	0.999999234076658	0.999995485924968	0.999990261927779	0.999994057042758	0.999996673756614
1:150616862	rs79973628	FAM63A_rs10305745_Known_2	0	0	0.01115	NA	13	Transcriptional Elongation	NA	0.999990261927779	H3K4me1	0.999998166797147	0.999999234076658	0.999995485924968	0.999990261927779	0.999994057042758	0.999996673756614
1:150617802	rs188160117	FAM63A_rs10305745_Known_2	0	0	2.0653e-05	NA	496	Transcriptional Elongation	NA	0.999990261927779	H3K4me1	0.999998166797147	0.999999234076658	0.999995485924968	0.999990261927779	0.999994057042758	0.999996673756614
1:150618992	rs138562827	FAM63A_rs10305745_Known_2	0	0	4.754e-05	4.42321440842561e-05	246	Transcriptional Elongation	NA	0.999990261927779	H3K4me1	0.999998166797147	0.999999234076658	0.999995485924968	0.999990261927779	0.999994057042758	0.999996673756614
1:150624806	rs61817561	FAM63A_rs10305745_Known_2	0	0	2.4955e-05	NA	396	Transcriptional Elongation	NA	0.767708360113315	H3K9me3	0.999998166797147	0.999999234076658	0.999995485924968	0.999990261927779	0.767708360113315	0.999996673756614
1:150627520	rs11582333	FAM63A_rs10305745_Known_2	0	0	0.0050454	0.00129440741198923	29	Heterochromatin	0.000223624	0.999990261927779	H3K4me1	0.999998166797147	0.999999234076658	0.999995485924968	0.999990261927779	0.999994057042758	0.999996673756614
1:150627663	rs587632763	FAM63A_rs10305745_Known_2	0	0	0.00021378	4.98517741474975e-05	129	Heterochromatin	NA	0.0202449290170739	H3K27me3	0.0291335221943847	0.0931668187474592	0.999995485924968	0.028774365828453	0.0202449290170739	0.539515404267152
1:150628539	rs150075516	FAM63A_rs10305745_Known_2	0	0	6.9246e-05	3.9671639471397e-05	201	Lowly-Methylated Weak Enhancer	0.000809008	0.164737543370926	LMR	0.69507509529075	0.256873514595314	0.999995485924968	0.164737543370926	0.421758224707122	0.999996673756614
1:150628954	rs587674798	FAM63A_rs10305745_Known_2	0	0	1.8423e-05	NA	564	Heterochromatin	NA	0.174936102126297	MAFB	0.243823032283847	0.174936102126297	0.999995485924968	0.999990261927779	0.999994057042758	0.999996673756614
1:150629405	rs141903768	FAM63A_rs10305745_Known_2	0	0	1.5519e-05	NA	691	Heterochromatin	NA	0.999990261927779	H3K4me1	0.999998166797147	0.999999234076658	0.999995485924968	0.999990261927779	0.999994057042758	0.999996673756614
1:150632892	rs587758256	FAM63A_rs10305745_Known_2	0	0	2.9228e-05	NA	343	Transcriptional Elongation	NA	0.999990261927779	H3K4me1	0.999998166797147	0.999999234076658	0.999995485924968	0.999990261927779	0.999994057042758	0.999996673756614
1:150633433	rs192843838	FAM63A_rs10305745_Known_2	0	0	1.5378e-05	NA	703	Transcriptional Elongation	NA	0.999990261927779	H3K4me1	0.999998166797147	0.999999234076658	0.999995485924968	0.999990261927779	0.999994057042758	0.999996673756614
1:150633502	rs190311917	FAM63A_rs10305745_Known_2	0	0	4.0472e-05	NA	276	Transcriptional Elongation	NA	0.999990261927779	H3K4me1	0.999998166797147	0.999999234076658	0.999995485924968	0.999990261927779	0.999994057042758	0.999996673756614
1:150640959	rs17599216	FAM63A_rs10305745_Known_2	0	0	4.8734e-05	NA	243	Genic Enhancer	NA	0.999990261927779	H3K4me1	0.999998166797147	0.999999234076658	0.999995485924968	0.999990261927779	0.999994057042758	0.999996673756614
1:150642106	rs77126095	FAM63A_rs10305745_Known_2	0	0	0.016823	NA	12	Heterochromatin	NA	0.999990261927779	H3K4me1	0.999998166797147	0.999999234076658	0.999995485924968	0.999990261927779	0.999994057042758	0.999996673756614
1:150642859	rs34647563	FAM63A_rs10305745_Known_2	0	0	0.0049573	0.00126887293553575	30	Heterochromatin	NA	0.999990261927779	H3K4me1	0.999998166797147	0.999999234076658	0.999995485924968	0.999990261927779	0.999994057042758	0.999996673756614
1:150643275	rs147150176	FAM63A_rs10305745_Known_2	0	0	1.9181e-05	NA	544	Heterochromatin	NA	0.999990261927779	H3K4me1	0.999998166797147	0.999999234076658	0.999995485924968	0.999990261927779	0.999994057042758	0.999996673756614
1:150643815	rs770323079	FAM63A_rs10305745_Known_2	0	0	4.9178e-05	NA	242	Heterochromatin	NA	0.999990261927779	H3K4me1	0.999998166797147	0.999999234076658	0.999995485924968	0.999990261927779	0.999994057042758	0.999996673756614
1:150644851	rs587636757	FAM63A_rs10305745_Known_2	0	0	2.5398e-05	NA	392	Heterochromatin	NA	2.25343850046491e-15	H3K36me3	0.318667206286191	0.999999234076658	0.999995485924968	0.999990261927779	0.00474592472452836	2.25343850046491e-15
1:150646840	rs151256246	FAM63A_rs10305745_Known_2	0	0	1.5378e-05	NA	702	Heterochromatin	NA	0.999990261927779	H3K4me1	0.999998166797147	0.999999234076658	0.999995485924968	0.999990261927779	0.999994057042758	0.999996673756614
1:150647034	rs184515166	FAM63A_rs10305745_Known_2	0	0	8.027e-05	NA	189	Transcriptional Elongation	NA	0.999990261927779	H3K4me1	0.999998166797147	0.999999234076658	0.999995485924968	0.999990261927779	0.999994057042758	0.999996673756614
1:150647063	rs78937281	FAM63A_rs10305745_Known_2	0	0	1.5378e-05	NA	701	Transcriptional Elongation	NA	0.999990261927779	H3K4me1	0.999998166797147	0.999999234076658	0.999995485924968	0.999990261927779	0.999994057042758	0.999996673756614
1:150647749	rs115696276	FAM63A_rs10305745_Known_2	0	0	0.00098709	0.000980185524519706	71	Transcriptional Elongation	0.000655361	0.999990261927779	H3K4me1	0.999998166797147	0.999999234076658	0.999995485924968	0.999990261927779	0.999994057042758	0.999996673756614
1:150647782	rs587692431	FAM63A_rs10305745_Known_2	0	0	1.8851e-05	NA	550	Transcriptional Elongation	NA	0.999990261927779	H3K4me1	0.999998166797147	0.999999234076658	0.999995485924968	0.999990261927779	0.999994057042758	0.999996673756614
1:150649403	rs187206992	FAM63A_rs10305745_Known_2	0	0	2.6741e-05	NA	375	Transcriptional Elongation	NA	0.999990261927779	H3K4me1	0.999998166797147	0.999999234076658	0.999995485924968	0.999990261927779	0.999994057042758	0.999996673756614
1:150649944	rs186497471	FAM63A_rs10305745_Known_2	0	0	1.5239e-05	NA	715	Transcriptional Elongation	NA	0.999990261927779	H3K4me1	0.999998166797147	0.999999234076658	0.999995485924968	0.999990261927779	0.999994057042758	0.999996673756614
1:150650153	rs115020213	FAM63A_rs10305745_Known_2	0	0	5.5092e-05	5.66725316922954e-05	224	Transcriptional Elongation	0.0112031	0.999990261927779	H3K4me1	0.999998166797147	0.999999234076658	0.999995485924968	0.999990261927779	0.999994057042758	0.999996673756614
1:150650166	rs116687192	FAM63A_rs10305745_Known_2	0	0	1.7576e-05	NA	593	Transcriptional Elongation	NA	0.999990261927779	H3K4me1	0.999998166797147	0.999999234076658	0.999995485924968	0.999990261927779	0.999994057042758	0.999996673756614
1:150650581	rs183967755	FAM63A_rs10305745_Known_2	0	0	0.005848	0.000288141153681093	21	Transcriptional Elongation	0.00022362	0.999990261927779	H3K4me1	0.999998166797147	0.999999234076658	0.999995485924968	0.999990261927779	0.999994057042758	0.999996673756614
1:150651482	rs11808191	FAM63A_rs145904381_Known_1	0	1	0.00035697	0.00213204982193404	12	Heterochromatin	0.00168474	0.999990261927779	H3K4me1	0.999998166797147	0.999999234076658	0.999995485924968	0.999990261927779	0.999994057042758	0.999996673756614
1:150654485	rs138417964	FAM63A_rs10305745_Known_2	0	0	1.5102e-05	NA	722	Transcriptional Elongation	NA	0.999990261927779	H3K4me1	0.999998166797147	0.999999234076658	0.999995485924968	0.999990261927779	0.999994057042758	0.999996673756614
1:150656791	rs80051715	FAM63A_rs10305745_Known_2	0	0	1.5806e-05	NA	673	Heterochromatin	NA	0.999990261927779	H3K4me1	0.999998166797147	0.999999234076658	0.999995485924968	0.999990261927779	0.999994057042758	0.999996673756614
1:150658295	rs113040713	FAM63A_rs10305745_Known_2	0	0	1.5308e-05	NA	707	Heterochromatin	NA	0.999990261927779	H3K4me1	0.999998166797147	0.999999234076658	0.999995485924968	0.999990261927779	0.999994057042758	0.999996673756614
1:150658470	rs147675701	FAM63A_rs10305745_Known_2	0	0	1.5378e-05	NA	700	Heterochromatin	NA	0.999990261927779	H3K4me1	0.999998166797147	0.999999234076658	0.999995485924968	0.999990261927779	0.999994057042758	0.999996673756614
1:150659070	rs113891626	FAM63A_rs10305745_Known_2	0	0	1.5448e-05	NA	695	Transcriptional Elongation	NA	0.999990261927779	H3K4me1	0.999998166797147	0.999999234076658	0.999995485924968	0.999990261927779	0.999994057042758	0.999996673756614
1:150659808	rs142176364	FAM63A_rs10305745_Known_2	0	0	6.7819e-05	7.20958680755248e-05	204	Transcriptional Elongation	0.000803177	0.999990261927779	H3K4me1	0.999998166797147	0.999999234076658	0.999995485924968	0.999990261927779	0.999994057042758	0.999996673756614
1:150661014	rs755888930	FAM63A_rs10305745_Known_2	0	0	3.3681e-05	NA	311	Transcriptional Elongation	NA	0.999990261927779	H3K4me1	0.999998166797147	0.999999234076658	0.999995485924968	0.999990261927779	0.999994057042758	0.999996673756614
1:150663399	rs114398741	FAM63A_rs10305745_Known_2	0	0	0.00015819	0.000179363969422271	146	Transcriptional Elongation	4.10009e-05	0.924163192561869	FOXA2	0.999998166797147	0.924163192561869	0.999995485924968	0.999990261927779	0.999994057042758	0.999996673756614
1:150664164	rs148555461	FAM63A_rs10305745_Known_2	0	0	3.2176e-05	NA	322	Heterochromatin	NA	0.999990261927779	H3K4me1	0.999998166797147	0.999999234076658	0.999995485924968	0.999990261927779	0.999994057042758	0.999996673756614
1:150664831	rs762464656	FAM63A_rs10305745_Known_2	0	0	2.4039e-05	NA	420	Closed Weak Enhancer	NA	0.999990261927779	H3K4me1	0.999998166797147	0.999999234076658	0.999995485924968	0.999990261927779	0.999994057042758	0.999996673756614
1:150664858	rs76025237	FAM63A_rs10305745_Known_2	0	0	1.5661e-05	NA	678	Closed Weak Enhancer	NA	0.999990261927779	H3K4me1	0.999998166797147	0.999999234076658	0.999995485924968	0.999990261927779	0.999994057042758	0.999996673756614
1:150664888	rs587763904	FAM63A_rs10305745_Known_2	0	0	4.4928e-05	3.11953997236001e-05	257	Closed Weak Enhancer	NA	0.999990261927779	H3K4me1	0.999998166797147	0.999999234076658	0.999995485924968	0.999990261927779	0.999994057042758	0.999996673756614
1:150665213	rs79294219	FAM63A_rs10305745_Known_2	0	0	1.5448e-05	NA	694	Genic Enhancer	NA	0.999990261927779	H3K4me1	0.999998166797147	0.999999234076658	0.999995485924968	0.999990261927779	0.999994057042758	0.999996673756614
1:150665464	rs186049424	FAM63A_rs10305745_Known_2	0	0	4.7129e-05	3.45193087085565e-05	249	Genic Enhancer	NA	0.0150326640628541	PDX1	0.999998166797147	0.0150326640628541	0.999995485924968	0.46120126814737	0.999994057042758	0.999996673756614
1:150665776	rs148869883	FAM63A_rs10305745_Known_2	0	0	1.7768e-05	NA	587	Genic Enhancer	NA	0.0733787720943819	H2K4me2	0.999998166797147	0.999999234076658	0.788486611670517	0.999990261927779	0.999994057042758	0.0733787720943819
1:150667089	rs372544341	FAM63A_rs10305745_Known_2	0	0	2.4019e-05	NA	422	Transcriptional Elongation	NA	0.999990261927779	H3K4me1	0.999998166797147	0.999999234076658	0.999995485924968	0.999990261927779	0.999994057042758	0.999996673756614
1:150667699	rs113715776	FAM63A_rs10305745_Known_2	0	0	1.5378e-05	NA	699	Closed Weak Enhancer	NA	0.999990261927779	H3K4me1	0.999998166797147	0.999999234076658	0.999995485924968	0.999990261927779	0.999994057042758	0.999996673756614
1:150668501	rs140766817	FAM63A_rs10305745_Known_2	0	0	1.5879e-05	3.69736008790827e-05	664	Weak Promoter	NA	0.999990261927779	H3K4me1	0.999998166797147	0.999999234076658	0.999995485924968	0.999990261927779	0.999994057042758	0.999996673756614
1:150669854	rs186675364	FAM63A_rs10305745_Known_2	0	0	6.8143e-05	0.000279954998050659	203	Active Promoter	NA	0.999990261927779	H3K4me1	0.999998166797147	0.999999234076658	0.999995485924968	0.999990261927779	0.999994057042758	0.999996673756614
1:150671817	rs188647074	FAM63A_rs10305745_Known_2	0	0	9.0189e-05	NA	177	Heterochromatin	NA	0.999990261927779	H3K4me1	0.999998166797147	0.999999234076658	0.999995485924968	0.999990261927779	0.999994057042758	0.999996673756614
1:150673089	rs116627073	FAM63A_rs10305745_Known_2	0	0	2.5316e-05	NA	393	Heterochromatin	NA	0.999990261927779	H3K4me1	0.999998166797147	0.999999234076658	0.999995485924968	0.999990261927779	0.999994057042758	0.999996673756614
1:150674694	rs113023720	FAM63A_rs10305745_Known_2	0	0	1.5378e-05	NA	698	Heterochromatin	NA	0.00187187200912786	H3K9me3	0.999998166797147	0.999999234076658	0.999995485924968	0.999990261927779	0.00187187200912786	0.999996673756614
1:150677199	rs112185919	FAM63A_rs10305745_Known_2	0	0	1.6102e-05	NA	652	Low Methylation	NA	0.999990261927779	H3K4me1	0.999998166797147	0.999999234076658	0.999995485924968	0.999990261927779	0.999994057042758	0.999996673756614
1:150677681	rs190568210	FAM63A_rs10305745_Known_2	0	0	1.5967e-05	NA	658	Low Methylation	NA	0.999990261927779	H3K4me1	0.999998166797147	0.999999234076658	0.999995485924968	0.999990261927779	0.999994057042758	0.999996673756614
1:150679817	rs139268043	FAM63A_rs10305745_Known_2	0	0	8.506e-05	NA	183	Low Methylation	NA	0.999990261927779	H3K4me1	0.999998166797147	0.999999234076658	0.999995485924968	0.999990261927779	0.999994057042758	0.999996673756614
1:150680155	rs112210265	FAM63A_rs10305745_Known_2	0	0	1.6102e-05	NA	651	Low Methylation	NA	0.999990261927779	H3K4me1	0.999998166797147	0.999999234076658	0.999995485924968	0.999990261927779	0.999994057042758	0.999996673756614
1:150681194	rs193103891	FAM63A_rs10305745_Known_2	0	0	2.14e-05	NA	476	Low Methylation	NA	0.999990261927779	H3K4me1	0.999998166797147	0.999999234076658	0.999995485924968	0.999990261927779	0.999994057042758	0.999996673756614
1:150683236	rs112820558	FAM63A_rs10305745_Known_2	0	0	1.5701e-05	NA	676	Low Methylation	NA	7.71922552175866e-08	MAFB	0.0898146964281493	7.71922552175866e-08	0.999995485924968	0.412892596300816	0.999994057042758	0.22091890010421
1:150684164	rs78066213	FAM63A_rs10305745_Known_2	0	0	0.076451	0.00947204031791416	4	Low Methylation	0.00668045	4.752817697889e-08	H3K36me3	0.999998166797147	3.44735743535177e-06	0.999995485924968	0.999990261927779	0.252851908665198	4.752817697889e-08
1:150684486	rs116279971	FAM63A_rs145904381_Known_1	0	1	0.029571	0.00751031416407143	3	Low Methylation	0.00226496	0.999990261927779	H3K4me1	0.999998166797147	0.999999234076658	0.999995485924968	0.999990261927779	0.999994057042758	0.999996673756614
1:150685394	rs191397207	FAM63A_rs10305745_Known_2	0	0	1.9456e-05	NA	536	Low Methylation	NA	0.743239297823319	H3K4me1	0.999998166797147	0.999999234076658	0.999995485924968	0.743239297823319	0.999994057042758	0.999996673756614
1:150686315	rs138824074	FAM63A_rs10305745_Known_2	0	0	1.5519e-05	NA	690	Low Methylation	NA	0.999990261927779	H3K4me1	0.999998166797147	0.999999234076658	0.999995485924968	0.999990261927779	0.999994057042758	0.999996673756614
1:150688702	rs587666822	FAM63A_rs10305745_Known_2	0	0	3.2027e-05	NA	324	Low Methylation	NA	0.999990261927779	H3K4me1	0.999998166797147	0.999999234076658	0.999995485924968	0.999990261927779	0.999994057042758	0.999996673756614
1:150690556	rs111749932	FAM63A_rs10305745_Known_2	0	0	1.517e-05	NA	716	Low Methylation	NA	0.999990261927779	H3K4me1	0.999998166797147	0.999999234076658	0.999995485924968	0.999990261927779	0.999994057042758	0.999996673756614
1:150690857	rs79019274	FAM63A_rs10305745_Known_2	0	0	1.5519e-05	NA	689	Low Methylation	NA	0.999990261927779	H3K4me1	0.999998166797147	0.999999234076658	0.999995485924968	0.999990261927779	0.999994057042758	0.999996673756614
1:150692483	rs770817626	FAM63A_rs10305745_Known_2	0	0	2.6401e-05	NA	379	Low Methylation	NA	0.000213095835020208	Exocrine_H3K4me3	0.999998166797147	0.999999234076658	0.000213095835020208	0.999990261927779	0.999994057042758	0.00182463539179026
1:150694909	rs146804175	FAM63A_rs10305745_Known_2	0	0	1.5806e-05	NA	672	Low Methylation	NA	0.999990261927779	H3K4me1	0.999998166797147	0.999999234076658	0.999995485924968	0.999990261927779	0.999994057042758	0.999996673756614
1:150700219	rs77778303	FAM63A_rs10305745_Known_2	0	0	1.6177e-05	NA	645	Quiescent State	NA	0.999990261927779	H3K4me1	0.999998166797147	0.999999234076658	0.999995485924968	0.999990261927779	0.999994057042758	0.999996673756614
1:150703291	rs74743630	FAM63A_rs10305745_Known_2	0	0	1.6177e-05	NA	644	Quiescent State	NA	0.999990261927779	H3K4me1	0.999998166797147	0.999999234076658	0.999995485924968	0.999990261927779	0.999994057042758	0.999996673756614
1:150704215	rs55954760	FAM63A_rs10305745_Known_2	0	0	1.6177e-05	NA	643	Quiescent State	NA	0.999990261927779	H3K4me1	0.999998166797147	0.999999234076658	0.999995485924968	0.999990261927779	0.999994057042758	0.999996673756614
1:150705656	rs111733660	FAM63A_rs10305745_Known_2	0	0	1.6944e-05	NA	612	Quiescent State	NA	0.999990261927779	H3K4me1	0.999998166797147	0.999999234076658	0.999995485924968	0.999990261927779	0.999994057042758	0.999996673756614
1:150707572	rs75966112	FAM63A_rs10305745_Known_2	0	0	1.5162e-05	NA	717	Quiescent State	NA	1.08595433505941e-20	CTCF	0.999998166797147	1.08595433505941e-20	0.999995485924968	0.392181567015445	0.999994057042758	0.000141611835824131
1:150707783	rs112092350	FAM63A_rs10305745_Known_2	0	0	1.6177e-05	NA	642	Quiescent State	NA	0.123382465857856	H2A.Z	0.123382465857856	0.999999234076658	0.999995485924968	0.999990261927779	0.999994057042758	0.999996673756614
1:150709651	rs187713760	FAM63A_rs10305745_Known_2	0	0	0.003444	0.00206372833419123	43	Quiescent State	0.00202374	0.999990261927779	H3K4me1	0.999998166797147	0.999999234076658	0.999995485924968	0.999990261927779	0.999994057042758	0.999996673756614
1:150710286	rs74828331	FAM63A_rs10305745_Known_2	0	0	1.6877e-05	NA	616	Quiescent State	NA	0.999990261927779	H3K4me1	0.999998166797147	0.999999234076658	0.999995485924968	0.999990261927779	0.999994057042758	0.999996673756614
1:150711557	rs113967546	FAM63A_rs10305745_Known_2	0	0	1.6177e-05	NA	641	Quiescent State	0.0242002	0.999990261927779	H3K4me1	0.999998166797147	0.999999234076658	0.999995485924968	0.999990261927779	0.999994057042758	0.999996673756614
1:150712952	rs774902418	FAM63A_rs10305745_Known_2	0	0	3.5582e-05	NA	300	Quiescent State	NA	0.999990261927779	H3K4me1	0.999998166797147	0.999999234076658	0.999995485924968	0.999990261927779	0.999994057042758	0.999996673756614
1:150714367	rs587659692	FAM63A_rs10305745_Known_2	0	0	9.8991e-05	3.58695577397147e-05	167	Quiescent State	NA	0.999990261927779	H3K4me1	0.999998166797147	0.999999234076658	0.999995485924968	0.999990261927779	0.999994057042758	0.999996673756614
1:150714392	rs192527881	FAM63A_rs10305745_Known_2	0	0	1.9689e-05	NA	523	Quiescent State	NA	0.999990261927779	H3K4me1	0.999998166797147	0.999999234076658	0.999995485924968	0.999990261927779	0.999994057042758	0.999996673756614
1:150715668	rs113650982	FAM63A_rs10305745_Known_2	0	0	1.6177e-05	NA	640	Low Methylation	NA	0.000789414651209721	H2A.Z	0.000789414651209721	0.999999234076658	0.999995485924968	0.689309149440278	0.828121074406768	0.999996673756614
1:150716022	rs28452788	FAM63A_rs10305745_Known_2	0	0	1.6518e-05	NA	633	Low Methylation	NA	0.999990261927779	H3K4me1	0.999998166797147	0.999999234076658	0.999995485924968	0.999990261927779	0.999994057042758	0.999996673756614
1:150717080	rs11810015	FAM63A_rs10305745_Known_2	0	0	0.0027715	0.000462029562306835	48	Low Methylation	0.000227205	0.999990261927779	H3K4me1	0.999998166797147	0.999999234076658	0.999995485924968	0.999990261927779	0.999994057042758	0.999996673756614
1:150717488	rs72704611	FAM63A_rs10305745_Known_2	0	0	0.0017345	0.000258426868784825	57	Low Methylation	0.000222315	0.999990261927779	H3K4me1	0.999998166797147	0.999999234076658	0.999995485924968	0.999990261927779	0.999994057042758	0.999996673756614
1:150717551	rs74592968	FAM63A_rs10305745_Known_2	0	0	1.6252e-05	NA	638	Low Methylation	NA	0.722538308836883	H2A.Z	0.722538308836883	0.999999234076658	0.999995485924968	0.999990261927779	0.999994057042758	0.999996673756614
1:150718389	rs80026546	FAM63A_rs10305745_Known_2	0	0	1.6329e-05	NA	637	Low Methylation	NA	0.390037402560552	H3K79me2	0.999998166797147	0.999999234076658	0.999995485924968	0.999990261927779	0.746727425709102	0.390037402560552
1:150720623	rs35413284	FAM63A_rs10305745_Known_2	0	0	0.0029381	0.000495347614088045	46	Low Methylation	0.000584072	0.999990261927779	H3K4me1	0.999998166797147	0.999999234076658	0.999995485924968	0.999990261927779	0.999994057042758	0.999996673756614
1:150720758	rs587633777	FAM63A_rs10305745_Known_2	0	0	2.1691e-05	NA	469	Low Methylation	NA	0.999990261927779	H3K4me1	0.999998166797147	0.999999234076658	0.999995485924968	0.999990261927779	0.999994057042758	0.999996673756614
1:150721111	rs147666195	FAM63A_rs10305745_Known_2	0	0	3.4973e-05	NA	305	Low Methylation	NA	0.999990261927779	H3K4me1	0.999998166797147	0.999999234076658	0.999995485924968	0.999990261927779	0.999994057042758	0.999996673756614
1:150721153	rs139807791	FAM63A_rs10305745_Known_2	0	0	2.0859e-05	NA	491	Low Methylation	NA	0.999990261927779	H3K4me1	0.999998166797147	0.999999234076658	0.999995485924968	0.999990261927779	0.999994057042758	0.999996673756614
1:150723858	rs143084339	FAM63A_rs10305745_Known_2	0	0	8.7133e-05	NA	180	Low Methylation	NA	0.999990261927779	H3K4me1	0.999998166797147	0.999999234076658	0.999995485924968	0.999990261927779	0.999994057042758	0.999996673756614
1:150724606	rs116044279	FAM63A_rs10305745_Known_2	0	0	1.6982e-05	NA	611	Low Methylation	NA	0.114904490189442	H2A.Z	0.114904490189442	0.999999234076658	0.999995485924968	0.999990261927779	0.999994057042758	0.999996673756614
1:150724858	rs189227084	FAM63A_rs10305745_Known_2	0	0	3.117e-05	NA	333	Low Methylation	NA	0.999990261927779	H3K4me1	0.999998166797147	0.999999234076658	0.999995485924968	0.999990261927779	0.999994057042758	0.999996673756614
1:150725413	rs755700639	FAM63A_rs10305745_Known_2	0	0	2.7367e-05	NA	365	Low Methylation	NA	0.999990261927779	H3K4me1	0.999998166797147	0.999999234076658	0.999995485924968	0.999990261927779	0.999994057042758	0.999996673756614
1:150725738	rs77453473	FAM63A_rs10305745_Known_2	0	0	1.7285e-05	NA	602	Low Methylation	NA	0.999990261927779	H3K4me1	0.999998166797147	0.999999234076658	0.999995485924968	0.999990261927779	0.999994057042758	0.999996673756614
1:150727037	rs111836402	FAM63A_rs10305745_Known_2	0	0	1.7285e-05	NA	601	Low Methylation	NA	0.999990261927779	H3K4me1	0.999998166797147	0.999999234076658	0.999995485924968	0.999990261927779	0.999994057042758	0.999996673756614
1:150729378	rs139570995	FAM63A_rs10305745_Known_2	0	0	1.6865e-05	NA	617	Heterochromatin	NA	0.999990261927779	H3K4me1	0.999998166797147	0.999999234076658	0.999995485924968	0.999990261927779	0.999994057042758	0.999996673756614
1:150732298	rs74470446	FAM63A_rs10305745_Known_2	0	0	1.712e-05	NA	607	Heterochromatin	NA	0.999990261927779	H3K4me1	0.999998166797147	0.999999234076658	0.999995485924968	0.999990261927779	0.999994057042758	0.999996673756614
1:150733577	rs147264770	FAM63A_rs10305745_Known_2	0	0	1.5619e-05	NA	684	Heterochromatin	NA	0.999990261927779	H3K4me1	0.999998166797147	0.999999234076658	0.999995485924968	0.999990261927779	0.999994057042758	0.999996673756614
1:150733612	rs112821524	FAM63A_rs10305745_Known_2	0	0	1.9262e-05	NA	543	Heterochromatin	NA	0.999990261927779	H3K4me1	0.999998166797147	0.999999234076658	0.999995485924968	0.999990261927779	0.999994057042758	0.999996673756614
1:150734313	rs144676955	FAM63A_rs10305745_Known_2	0	0	1.586e-05	NA	665	Heterochromatin	NA	0.999990261927779	H3K4me1	0.999998166797147	0.999999234076658	0.999995485924968	0.999990261927779	0.999994057042758	0.999996673756614
1:150734331	rs111671311	FAM63A_rs10305745_Known_2	0	0	1.6718e-05	NA	625	Heterochromatin	NA	0.999990261927779	H3K4me1	0.999998166797147	0.999999234076658	0.999995485924968	0.999990261927779	0.999994057042758	0.999996673756614
1:150737090	rs56404059	FAM63A_rs10305745_Known_2	0	0	0.0051559	0.00393803864448314	28	Closed Weak Enhancer	0.000222345	0.999990261927779	H3K4me1	0.999998166797147	0.999999234076658	0.999995485924968	0.999990261927779	0.999994057042758	0.999996673756614
1:150738095	rs55772167	FAM63A_rs10305745_Known_2	0	0	1.6718e-05	3.88871979865136e-05	624	Weak Promoter	NA	0.226278650919868	H2A.Z	0.226278650919868	0.999999234076658	0.999995485924968	0.297770852277759	0.999994057042758	0.999996673756614
1:150739481	rs112600998	FAM63A_rs10305745_Known_2	0	0	1.6718e-05	NA	623	Heterochromatin	NA	0.00590262300416185	H3K9me3	0.999998166797147	0.999999234076658	0.999995485924968	0.999990261927779	0.00590262300416185	0.999996673756614
1:150739701	rs149329389	FAM63A_rs10305745_Known_2	0	0	0.00020484	6.41516505229211e-05	131	Heterochromatin	NA	6.40950699357968e-08	FOXA2	0.999998166797147	6.40950699357968e-08	0.999995485924968	0.00102919541848672	0.0903584567440119	0.000107641798357722
1:150742885	rs185879458	FAM63A_rs10305745_Known_2	0	0	7.1703e-05	NA	198	Heterochromatin	0.0136715	0.999990261927779	H3K4me1	0.999998166797147	0.999999234076658	0.999995485924968	0.999990261927779	0.999994057042758	0.999996673756614
1:150743118	rs74818717	FAM63A_rs10305745_Known_2	0	0	1.6718e-05	NA	622	Heterochromatin	NA	0.999990261927779	H3K4me1	0.999998166797147	0.999999234076658	0.999995485924968	0.999990261927779	0.999994057042758	0.999996673756614
1:150743435	rs140066563	FAM63A_rs10305745_Known_2	0	0	1.5817e-05	NA	671	Heterochromatin	NA	0.999990261927779	H3K4me1	0.999998166797147	0.999999234076658	0.999995485924968	0.999990261927779	0.999994057042758	0.999996673756614
1:150744184	rs147734832	FAM63A_rs10305745_Known_2	0	0	1.5999e-05	NA	656	Heterochromatin	NA	0.999990261927779	H3K4me1	0.999998166797147	0.999999234076658	0.999995485924968	0.999990261927779	0.999994057042758	0.999996673756614
1:150746083	rs759517885	FAM63A_rs10305745_Known_2	0	0	2.1129e-05	NA	486	Heterochromatin	NA	0.024798063765662	H3K9me3	0.999998166797147	0.999999234076658	0.999995485924968	0.999990261927779	0.024798063765662	0.999996673756614
1:150748549	rs759572764	FAM63A_rs10305745_Known_2	0	0	2.4178e-05	NA	414	Heterochromatin	NA	0.999990261927779	H3K4me1	0.999998166797147	0.999999234076658	0.999995485924968	0.999990261927779	0.999994057042758	0.999996673756614
1:150749471	rs76754678	FAM63A_rs10305745_Known_2	0	0	1.6877e-05	NA	615	Heterochromatin	NA	0.999990261927779	H3K4me1	0.999998166797147	0.999999234076658	0.999995485924968	0.999990261927779	0.999994057042758	0.999996673756614
1:150750815	rs587701896	FAM63A_rs10305745_Known_2	0	0	1.5141e-05	NA	718	Closed Weak Enhancer	NA	0.999990261927779	H3K4me1	0.999998166797147	0.999999234076658	0.999995485924968	0.999990261927779	0.999994057042758	0.999996673756614
1:150753394	rs1000721265	FAM63A_rs10305745_Known_2	0	0	2.413e-05	NA	417	Heterochromatin	NA	0.999990261927779	H3K4me1	0.999998166797147	0.999999234076658	0.999995485924968	0.999990261927779	0.999994057042758	0.999996673756614
1:150755548	rs150746025	FAM63A_rs10305745_Known_2	0	0	1.9062e-05	NA	547	Heterochromatin	0.0164004	0.999990261927779	H3K4me1	0.999998166797147	0.999999234076658	0.999995485924968	0.999990261927779	0.999994057042758	0.999996673756614
1:150755869	rs758689051	FAM63A_rs10305745_Known_2	0	0	1.682e-05	NA	619	Heterochromatin	NA	0.999990261927779	H3K4me1	0.999998166797147	0.999999234076658	0.999995485924968	0.999990261927779	0.999994057042758	0.999996673756614
1:150755968	rs184184282	FAM63A_rs10305745_Known_2	0	0	2.7789e-05	NA	363	Heterochromatin	NA	0.521045666224035	H3K36me3	0.999998166797147	0.999999234076658	0.999995485924968	0.999990261927779	0.999994057042758	0.521045666224035
1:150756632	rs587628870	FAM63A_rs10305745_Known_2	0	0	3.621e-05	NA	295	Heterochromatin	NA	0.999990261927779	H3K4me1	0.999998166797147	0.999999234076658	0.999995485924968	0.999990261927779	0.999994057042758	0.999996673756614
1:150757898	rs75444670	FAM63A_rs10305745_Known_2	0	0	1.656e-05	NA	630	Heterochromatin	NA	0.999990261927779	H3K4me1	0.999998166797147	0.999999234076658	0.999995485924968	0.999990261927779	0.999994057042758	0.999996673756614
1:150758173	rs74525000	FAM63A_rs10305745_Known_2	0	0	1.656e-05	NA	629	Heterochromatin	NA	0.999990261927779	H3K4me1	0.999998166797147	0.999999234076658	0.999995485924968	0.999990261927779	0.999994057042758	0.999996673756614
1:150758754	rs111480625	FAM63A_rs10305745_Known_2	0	0	1.7039e-05	NA	610	Heterochromatin	NA	0.999990261927779	H3K4me1	0.999998166797147	0.999999234076658	0.999995485924968	0.999990261927779	0.999994057042758	0.999996673756614
1:150759589	rs113089420	FAM63A_rs10305745_Known_2	0	0	1.7199e-05	NA	604	Heterochromatin	NA	0.999990261927779	H3K4me1	0.999998166797147	0.999999234076658	0.999995485924968	0.999990261927779	0.999994057042758	0.999996673756614
1:150759873	rs75904649	FAM63A_rs10305745_Known_2	0	0	1.5755e-05	NA	674	Heterochromatin	NA	0.999990261927779	H3K4me1	0.999998166797147	0.999999234076658	0.999995485924968	0.999990261927779	0.999994057042758	0.999996673756614
1:150760283	rs113690540	FAM63A_rs10305745_Known_2	0	0	1.8137e-05	NA	574	Heterochromatin	NA	0.67133235229744	Beta_H3K27me3	0.999998166797147	0.999999234076658	0.999995485924968	0.999990261927779	0.67133235229744	0.999996673756614
1:150761187	rs79964085	FAM63A_rs10305745_Known_2	0	0	1.7532e-05	NA	595	Heterochromatin	NA	0.999990261927779	H3K4me1	0.999998166797147	0.999999234076658	0.999995485924968	0.999990261927779	0.999994057042758	0.999996673756614
1:150762876	rs11582441	FAM63A_rs10305745_Known_2	0	0	0.0040964	0.00104540937451776	37	Heterochromatin	NA	0.999990261927779	H3K4me1	0.999998166797147	0.999999234076658	0.999995485924968	0.999990261927779	0.999994057042758	0.999996673756614
1:150763320	rs11806118	FAM63A_rs10305745_Known_2	0	0	0.00021861	6.30459245882885e-05	128	Heterochromatin	0.00110653	0.999990261927779	H3K4me1	0.999998166797147	0.999999234076658	0.999995485924968	0.999990261927779	0.999994057042758	0.999996673756614
1:150764300	rs76466263	FAM63A_rs10305745_Known_2	0	0	1.7616e-05	NA	592	Heterochromatin	NA	0.999990261927779	H3K4me1	0.999998166797147	0.999999234076658	0.999995485924968	0.999990261927779	0.999994057042758	0.999996673756614
1:150766673	rs77256001	FAM63A_rs10305745_Known_2	0	0	1.7622e-05	NA	590	Heterochromatin	NA	0.999990261927779	H3K4me1	0.999998166797147	0.999999234076658	0.999995485924968	0.999990261927779	0.999994057042758	0.999996673756614
1:150767468	rs111374110	FAM63A_rs10305745_Known_2	0	0	1.8588e-05	NA	557	Heterochromatin	NA	0.895553186587423	H3K9me3	0.999998166797147	0.999999234076658	0.999995485924968	0.999990261927779	0.895553186587423	0.999996673756614
1:150768125	rs112265547	FAM63A_rs10305745_Known_2	0	0	1.8226e-05	NA	571	Transcriptional Elongation	NA	0.999990261927779	H3K4me1	0.999998166797147	0.999999234076658	0.999995485924968	0.999990261927779	0.999994057042758	0.999996673756614
1:150768142	rs587698522	FAM63A_rs10305745_Known_2	0	0	5.1552e-05	4.98768866306769e-05	234	Transcriptional Elongation	NA	0.999990261927779	H3K4me1	0.999998166797147	0.999999234076658	0.999995485924968	0.999990261927779	0.999994057042758	0.999996673756614
1:150768345	rs74650872	FAM63A_rs10305745_Known_2	0	0	1.8137e-05	NA	573	Transcriptional Elongation	NA	0.999990261927779	H3K4me1	0.999998166797147	0.999999234076658	0.999995485924968	0.999990261927779	0.999994057042758	0.999996673756614
1:150770419	rs77103677	FAM63A_rs10305745_Known_2	0	0	1.7532e-05	NA	594	Transcriptional Elongation	NA	0.000204218903760955	H2A.Z	0.000204218903760955	0.999999234076658	0.999995485924968	0.999990261927779	0.999994057042758	0.929790365739554
1:150770989	rs16841797	FAM63A_rs10305745_Known_2	0	0	2.0522e-05	NA	498	Transcriptional Elongation	NA	0.059038556582971	Exocrine_H3K27me3	0.200083117150894	0.316216519468143	0.999995485924968	0.999990261927779	0.059038556582971	0.999996673756614
1:150772334	rs776874065	FAM63A_rs10305745_Known_2	0	0	2.4294e-05	NA	412	Transcriptional Elongation	NA	0.999990261927779	H3K4me1	0.999998166797147	0.999999234076658	0.999995485924968	0.999990261927779	0.999994057042758	0.999996673756614
1:150774324	rs145164935	FAM63A_rs10305745_Known_2	0	0	1.8235e-05	NA	570	Heterochromatin	NA	0.999990261927779	H3K4me1	0.999998166797147	0.999999234076658	0.999995485924968	0.999990261927779	0.999994057042758	0.999996673756614
1:150775772	rs115279887	FAM63A_rs10305745_Known_2	0	0	2.189e-05	NA	466	Transcriptional Elongation	NA	0.999990261927779	H3K4me1	0.999998166797147	0.999999234076658	0.999995485924968	0.999990261927779	0.999994057042758	0.999996673756614
1:150776103	rs587737358	FAM63A_rs10305745_Known_2	0	0	1.8297e-05	NA	568	Transcriptional Elongation	NA	0.177652971968568	H3K9me3	0.999998166797147	0.999999234076658	0.999995485924968	0.999990261927779	0.177652971968568	0.999996673756614
1:150778062	rs587702498	FAM63A_rs10305745_Known_2	0	0	2.825e-05	3.7034310954398e-05	354	Transcriptional Elongation	NA	0.999990261927779	H3K4me1	0.999998166797147	0.999999234076658	0.999995485924968	0.999990261927779	0.999994057042758	0.999996673756614
1:150779291	rs200480574	FAM63A_rs10305745_Known_2	0	0	8.3283e-05	NA	185	Genic Enhancer	NA	0.999990261927779	H3K4me1	0.999998166797147	0.999999234076658	0.999995485924968	0.999990261927779	0.999994057042758	0.999996673756614
1:150779401	rs12746973	FAM63A_rs10305745_Known_2	0	0	0.0037536	0.00322017112918317	40	Closed Weak Enhancer	0.000639652	0.999990261927779	H3K4me1	0.999998166797147	0.999999234076658	0.999995485924968	0.999990261927779	0.999994057042758	0.999996673756614
1:150779456	rs192522598	FAM63A_rs10305745_Known_2	0	0	7.7079e-05	5.14667398183564e-05	195	Closed Weak Enhancer	NA	0.999990261927779	H3K4me1	0.999998166797147	0.999999234076658	0.999995485924968	0.999990261927779	0.999994057042758	0.999996673756614
1:150779876	rs200990723	FAM63A_rs10305745_Known_2	0	0	4.6887e-05	NA	252	Closed Weak Enhancer	NA	0.239726453829521	H2A.Z	0.239726453829521	0.999999234076658	0.999995485924968	0.999990261927779	0.602637600221696	0.999996673756614
1:150783243	rs181800295	FAM63A_rs10305745_Known_2	0	0	2.2588e-05	NA	455	Transcriptional Elongation	NA	0.185416798001919	Beta_H3K27me3	0.999998166797147	0.999999234076658	0.999995485924968	0.999990261927779	0.185416798001919	0.999996673756614
1:150783458	rs10305751	FAM63A_rs10305745_Known_2	0	0	2.2985e-05	3.5793702507018e-05	445	Transcriptional Elongation	NA	0.0490300170390083	H3K9ac	0.999998166797147	0.999999234076658	0.0490300170390083	0.999990261927779	0.999994057042758	0.0571228071715551
1:150783843	rs587600295	FAM63A_rs10305745_Known_2	0	0	3.9265e-05	NA	281	Genic Enhancer	NA	2.21424679440757e-08	FOXA2	0.150170684922448	2.21424679440757e-08	0.999995485924968	5.78023793300815e-06	0.000403526420294558	0.999996673756614
1:150785024	rs10305747	FAM63A_rs10305745_Known_2	0	0	0.00010625	7.4576049403968e-05	162	Genic Enhancer	NA	2.54899896860841e-05	PDX1	0.999998166797147	2.54899896860841e-05	0.999995485924968	0.999990261927779	0.799356538892673	0.999996673756614
1:150786038	rs10305745	FAM63A_rs10305745_Known_2	0	0	0.18286	0.221484334895242	1	Transcriptional Elongation	NA	0.999990261927779	H3K4me1	0.999998166797147	0.999999234076658	0.999995485924968	0.999990261927779	0.999994057042758	0.999996673756614
1:150788543	rs181136591	FAM63A_rs10305745_Known_2	0	0	0.0001204	0.000149885279760144	159	Transcriptional Elongation	NA	0.999990261927779	H3K4me1	0.999998166797147	0.999999234076658	0.999995485924968	0.999990261927779	0.999994057042758	0.999996673756614
1:150789864	rs10305741	FAM63A_rs10305745_Known_2	0	0	1.5675e-05	0.000123000036492346	677	Transcriptional Elongation	NA	0.999990261927779	H3K4me1	0.999998166797147	0.999999234076658	0.999995485924968	0.999990261927779	0.999994057042758	0.999996673756614
1:150791096	rs10305735	FAM63A_rs10305745_Known_2	0	0	2.0932e-05	2.74668432004019e-05	489	Transcriptional Elongation	NA	0.999990261927779	H3K4me1	0.999998166797147	0.999999234076658	0.999995485924968	0.999990261927779	0.999994057042758	0.999996673756614
1:150791889	rs76262208	FAM63A_rs10305745_Known_2	0	0	2.2389e-05	3.48650584125373e-05	459	Transcriptional Elongation	0.0157591	0.999990261927779	H3K4me1	0.999998166797147	0.999999234076658	0.999995485924968	0.999990261927779	0.999994057042758	0.999996673756614
1:150793470	rs186447516	FAM63A_rs10305745_Known_2	0	0	1.5251e-05	NA	713	Transcriptional Elongation	NA	0.999990261927779	H3K4me1	0.999998166797147	0.999999234076658	0.999995485924968	0.999990261927779	0.999994057042758	0.999996673756614
1:150795017	rs10305728	FAM63A_rs10305745_Known_2	0	0	1.5279e-05	NA	711	Transcriptional Elongation	NA	0.999990261927779	H3K4me1	0.999998166797147	0.999999234076658	0.999995485924968	0.999990261927779	0.999994057042758	0.999996673756614
1:150795330	rs10305725	FAM63A_rs10305745_Known_2	0	0	1.5279e-05	NA	710	Transcriptional Elongation	NA	0.999990261927779	H3K4me1	0.999998166797147	0.999999234076658	0.999995485924968	0.999990261927779	0.999994057042758	0.999996673756614
1:150796404	rs751055466	FAM63A_rs10305745_Known_2	0	0	0.0004798	NA	102	Heterochromatin	NA	0.999990261927779	H3K4me1	0.999998166797147	0.999999234076658	0.999995485924968	0.999990261927779	0.999994057042758	0.999996673756614
1:150796682	rs77829846	FAM63A_rs10305745_Known_2	0	0	1.5279e-05	NA	709	Heterochromatin	NA	0.999990261927779	H3K4me1	0.999998166797147	0.999999234076658	0.999995485924968	0.999990261927779	0.999994057042758	0.999996673756614
1:150796816	rs16827741	FAM63A_rs10305745_Known_2	0	0	0.026832	NA	9	Heterochromatin	NA	0.999990261927779	H3K4me1	0.999998166797147	0.999999234076658	0.999995485924968	0.999990261927779	0.999994057042758	0.999996673756614
1:150797008	rs780122714	FAM63A_rs10305745_Known_2	0	0	4.7197e-05	NA	248	Heterochromatin	NA	0.999990261927779	H3K4me1	0.999998166797147	0.999999234076658	0.999995485924968	0.999990261927779	0.999994057042758	0.999996673756614
1:150798545	rs181040868	FAM63A_rs10305745_Known_2	0	0	2.85e-05	NA	350	Transcriptional Elongation	NA	0.999990261927779	H3K4me1	0.999998166797147	0.999999234076658	0.999995485924968	0.999990261927779	0.999994057042758	0.999996673756614
1:150806734	rs10305702	FAM63A_rs10305745_Known_2	0	0	1.5279e-05	NA	708	Transcriptional Elongation	NA	0.999990261927779	H3K4me1	0.999998166797147	0.999999234076658	0.999995485924968	0.999990261927779	0.999994057042758	0.999996673756614
1:150807647	rs587707138	FAM63A_rs10305745_Known_2	0	0	3.1134e-05	3.19215906031704e-05	334	Transcriptional Elongation	NA	0.999990261927779	H3K4me1	0.999998166797147	0.999999234076658	0.999995485924968	0.999990261927779	0.999994057042758	0.999996673756614
1:150808053	rs149487442	FAM63A_rs10305745_Known_2	0	0	2.6424e-05	NA	378	Genic Enhancer	NA	0.999990261927779	H3K4me1	0.999998166797147	0.999999234076658	0.999995485924968	0.999990261927779	0.999994057042758	0.999996673756614
1:150808356	rs185337405	FAM63A_rs10305745_Known_2	0	0	5.2958e-05	NA	231	Closed Strong Enhancer	NA	0.999990261927779	H3K4me1	0.999998166797147	0.999999234076658	0.999995485924968	0.999990261927779	0.999994057042758	0.999996673756614
1:150809388	rs10305693	FAM63A_rs10305745_Known_2	0	0	1.5353e-05	NA	705	Closed Strong Enhancer	NA	0.999990261927779	H3K4me1	0.999998166797147	0.999999234076658	0.999995485924968	0.999990261927779	0.999994057042758	0.999996673756614
1:150809436	rs181375328	FAM63A_rs10305745_Known_2	0	0	0.0043646	0.00241096666475223	34	Closed Strong Enhancer	0.000217643	0.999990261927779	H3K4me1	0.999998166797147	0.999999234076658	0.999995485924968	0.999990261927779	0.999994057042758	0.999996673756614
1:150810731	rs587618442	FAM63A_rs10305745_Known_2	0	0	2.4032e-05	NA	421	Heterochromatin	NA	0.593897206586186	H3K4me1	0.999998166797147	0.999999234076658	0.999995485924968	0.593897206586186	0.999994057042758	0.999996673756614
1:150811228	rs778974362	FAM63A_rs10305745_Known_2	0	0	1.9519e-05	NA	534	Transcriptional Elongation	NA	0.999990261927779	H3K4me1	0.999998166797147	0.999999234076658	0.999995485924968	0.999990261927779	0.999994057042758	0.999996673756614
1:150812552	rs139425695	FAM63A_rs10305745_Known_2	0	0	1.956e-05	NA	532	Transcriptional Elongation	NA	0.999990261927779	H3K4me1	0.999998166797147	0.999999234076658	0.999995485924968	0.999990261927779	0.999994057042758	0.999996673756614
1:150812925	rs180853512	FAM63A_rs10305745_Known_2	0	0	0.00012599	NA	156	Transcriptional Elongation	NA	0.999990261927779	H3K4me1	0.999998166797147	0.999999234076658	0.999995485924968	0.999990261927779	0.999994057042758	0.999996673756614
1:150813321	rs751252734	FAM63A_rs10305745_Known_2	0	0	4.7112e-05	NA	250	Heterochromatin	NA	2.70731660310904e-13	H3K4me1	0.999998166797147	8.21799078756302e-07	0.999995485924968	2.70731660310904e-13	0.999994057042758	2.16903821294163e-05
1:150813678	rs12755750	FAM63A_rs10305745_Known_2	0	0	0.00032115	9.25426072151684e-05	113	Heterochromatin	0.00077948	0.999990261927779	H3K4me1	0.999998166797147	0.999999234076658	0.999995485924968	0.999990261927779	0.999994057042758	0.999996673756614
1:150817723	rs587710976	FAM63A_rs10305745_Known_2	0	0	3.0442e-05	NA	335	Heterochromatin	NA	0.999990261927779	H3K4me1	0.999998166797147	0.999999234076658	0.999995485924968	0.999990261927779	0.999994057042758	0.999996673756614
1:150818514	rs192107291	FAM63A_rs10305745_Known_2	0	0	2.6274e-05	NA	383	Heterochromatin	NA	0.999990261927779	H3K4me1	0.999998166797147	0.999999234076658	0.999995485924968	0.999990261927779	0.999994057042758	0.999996673756614
1:150820818	rs587766166	FAM63A_rs10305745_Known_2	0	0	4.0171e-05	NA	277	Heterochromatin	NA	0.999990261927779	H3K4me1	0.999998166797147	0.999999234076658	0.999995485924968	0.999990261927779	0.999994057042758	0.999996673756614
1:150821334	rs186441310	FAM63A_rs10305745_Known_2	0	0	1.5247e-05	NA	714	Heterochromatin	NA	0.999990261927779	H3K4me1	0.999998166797147	0.999999234076658	0.999995485924968	0.999990261927779	0.999994057042758	0.999996673756614
1:150823264	rs374603369	FAM63A_rs10305745_Known_2	0	0	2.2642e-05	NA	453	Heterochromatin	NA	0.999990261927779	H3K4me1	0.999998166797147	0.999999234076658	0.999995485924968	0.999990261927779	0.999994057042758	0.999996673756614
1:150826268	rs185897434	FAM63A_rs10305745_Known_2	0	0	1.5585e-05	NA	686	Transcriptional Elongation	NA	0.999990261927779	H3K4me1	0.999998166797147	0.999999234076658	0.999995485924968	0.999990261927779	0.999994057042758	0.999996673756614
1:150827201	rs587649905	FAM63A_rs10305745_Known_2	0	0	2.9691e-05	2.7783208710147e-05	341	Transcriptional Elongation	NA	0.999990261927779	H3K4me1	0.999998166797147	0.999999234076658	0.999995485924968	0.999990261927779	0.999994057042758	0.999996673756614
1:150827257	rs148499311	FAM63A_rs10305745_Known_2	0	0	1.8295e-05	NA	569	Transcriptional Elongation	NA	0.999990261927779	H3K4me1	0.999998166797147	0.999999234076658	0.999995485924968	0.999990261927779	0.999994057042758	0.999996673756614
1:150828382	rs114890674	FAM63A_rs10305745_Known_2	0	0	1.5574e-05	NA	687	Transcriptional Elongation	NA	0.999990261927779	H3K4me1	0.999998166797147	0.999999234076658	0.999995485924968	0.999990261927779	0.999994057042758	0.999996673756614
1:150829147	rs151233922	FAM63A_rs10305745_Known_2	0	0	1.5644e-05	NA	682	Heterochromatin	NA	0.999990261927779	H3K4me1	0.999998166797147	0.999999234076658	0.999995485924968	0.999990261927779	0.999994057042758	0.999996673756614
1:150830926	rs141736918	FAM63A_rs10305745_Known_2	0	0	2.161e-05	NA	472	Heterochromatin	NA	0.857765630129404	H3K79me2	0.999998166797147	0.999999234076658	0.999995485924968	0.999990261927779	0.999994057042758	0.857765630129404
1:150831756	rs76783068	FAM63A_rs10305745_Known_2	0	0	1.5644e-05	NA	681	Heterochromatin	NA	0.999990261927779	H3K4me1	0.999998166797147	0.999999234076658	0.999995485924968	0.999990261927779	0.999994057042758	0.999996673756614
1:150832982	rs111852879	FAM63A_rs10305745_Known_2	0	0	1.5644e-05	NA	680	Heterochromatin	NA	0.0417648364329517	H3K9me3	0.999998166797147	0.999999234076658	0.999995485924968	0.999990261927779	0.0417648364329517	0.999996673756614
1:150835443	rs751702573	FAM63A_rs10305745_Known_2	0	0	2.4445e-05	NA	408	Heterochromatin	NA	0.999990261927779	H3K4me1	0.999998166797147	0.999999234076658	0.999995485924968	0.999990261927779	0.999994057042758	0.999996673756614
1:150836439	rs12406660	FAM63A_rs10305745_Known_2	0	0	2.8351e-05	NA	352	Heterochromatin	2.1583e-06	0.999990261927779	H3K4me1	0.999998166797147	0.999999234076658	0.999995485924968	0.999990261927779	0.999994057042758	0.999996673756614
1:150837551	rs149993705	FAM63A_rs10305745_Known_2	0	0	3.1791e-05	NA	326	Heterochromatin	NA	0.999990261927779	H3K4me1	0.999998166797147	0.999999234076658	0.999995485924968	0.999990261927779	0.999994057042758	0.999996673756614
1:150837909	rs111898376	FAM63A_rs10305745_Known_2	0	0	1.5644e-05	NA	679	Heterochromatin	NA	0.999990261927779	H3K4me1	0.999998166797147	0.999999234076658	0.999995485924968	0.999990261927779	0.999994057042758	0.999996673756614
1:150838390	rs187472871	FAM63A_rs10305745_Known_2	0	0	2.6151e-05	NA	384	Closed Weak Enhancer	NA	0.999990261927779	H3K4me1	0.999998166797147	0.999999234076658	0.999995485924968	0.999990261927779	0.999994057042758	0.999996673756614
1:150841778	rs183129374	FAM63A_rs10305745_Known_2	0	0	1.6426e-05	NA	634	Heterochromatin	NA	0.999990261927779	H3K4me1	0.999998166797147	0.999999234076658	0.999995485924968	0.999990261927779	0.999994057042758	0.999996673756614
1:150846341	rs587615991	FAM63A_rs10305745_Known_2	0	0	2.6702e-05	3.4416269860047e-05	376	Transcriptional Elongation	NA	0.999990261927779	H3K4me1	0.999998166797147	0.999999234076658	0.999995485924968	0.999990261927779	0.999994057042758	0.999996673756614
1:150848298	rs3768012	FAM63A_rs10305745_Known_2	0	0	1.5414e-05	NA	696	Active Promoter	NA	2.27140539848609e-37	H2K4me2	0.999998166797147	0.999999234076658	1.02849644461538e-08	0.0528173340927678	0.646844211578129	2.27140539848609e-37
1:150850559	rs773194024	FAM63A_rs10305745_Known_2	0	0	2.3033e-05	NA	444	Heterochromatin	NA	0.999990261927779	H3K4me1	0.999998166797147	0.999999234076658	0.999995485924968	0.999990261927779	0.999994057042758	0.999996673756614
1:150851140	rs148700286	FAM63A_rs10305745_Known_2	0	0	4.2114e-05	NA	269	Heterochromatin	NA	0.999990261927779	H3K4me1	0.999998166797147	0.999999234076658	0.999995485924968	0.999990261927779	0.999994057042758	0.999996673756614
1:150852735	rs188509334	FAM63A_rs10305745_Known_2	0	0	7.347e-05	NA	197	Heterochromatin	NA	0.999990261927779	H3K4me1	0.999998166797147	0.999999234076658	0.999995485924968	0.999990261927779	0.999994057042758	0.999996673756614
1:150853738	rs143201226	FAM63A_rs10305745_Known_2	0	0	2.2498e-05	NA	457	Heterochromatin	NA	0.265087079416636	H2A.Z	0.265087079416636	0.999999234076658	0.999995485924968	0.999990261927779	0.999994057042758	0.999996673756614
1:150853901	rs77811702	FAM63A_rs10305745_Known_2	0	0	2.1259e-05	NA	485	Heterochromatin	NA	0.999990261927779	H3K4me1	0.999998166797147	0.999999234076658	0.999995485924968	0.999990261927779	0.999994057042758	0.999996673756614
1:150853977	rs146658381	FAM63A_rs10305745_Known_2	0	0	2.5994e-05	NA	386	Heterochromatin	NA	0.000218428902567422	H2A.Z	0.000218428902567422	0.999999234076658	0.999995485924968	0.999990261927779	0.574636165812343	0.999996673756614
1:150856872	rs146757670	FAM63A_rs10305745_Known_2	0	0	0.0031426	0.000516348898990269	45	Low Methylation	0.00191538	0.999990261927779	H3K4me1	0.999998166797147	0.999999234076658	0.999995485924968	0.999990261927779	0.999994057042758	0.999996673756614
1:150857101	rs111794861	FAM63A_rs10305745_Known_2	0	0	2.1375e-05	NA	482	Low Methylation	NA	0.999990261927779	H3K4me1	0.999998166797147	0.999999234076658	0.999995485924968	0.999990261927779	0.999994057042758	0.999996673756614
1:150859403	rs113571508	FAM63A_rs10305745_Known_2	0	0	2.1375e-05	NA	481	Low Methylation	NA	0.999990261927779	H3K4me1	0.999998166797147	0.999999234076658	0.999995485924968	0.999990261927779	0.999994057042758	0.999996673756614
1:150859753	rs75726056	FAM63A_rs10305745_Known_2	0	0	2.1375e-05	NA	480	Low Methylation	NA	1.03193611638435e-16	H2A.Z	1.03193611638435e-16	2.19970046994911e-09	0.999995485924968	1.33380315714945e-10	8.19671305277518e-05	4.24466027776959e-09
1:150860814	rs587603110	FAM63A_rs10305745_Known_2	0	0	1.6911e-05	NA	613	Low Methylation	NA	0.999990261927779	H3K4me1	0.999998166797147	0.999999234076658	0.999995485924968	0.999990261927779	0.999994057042758	0.999996673756614
1:150860891	rs11801851	FAM63A_rs10305745_Known_2	0	0	0.0015378	0.000229183770459741	61	Low Methylation	0.00121631	0.999990261927779	H3K4me1	0.999998166797147	0.999999234076658	0.999995485924968	0.999990261927779	0.999994057042758	0.999996673756614
1:150862316	rs189446167	FAM63A_rs10305745_Known_2	0	0	0.00010036	NA	165	Low Methylation	NA	0.999990261927779	H3K4me1	0.999998166797147	0.999999234076658	0.999995485924968	0.999990261927779	0.999994057042758	0.999996673756614
1:150863037	rs587628091	FAM63A_rs10305745_Known_2	0	0	1.6566e-05	NA	628	Low Methylation	NA	0.999990261927779	H3K4me1	0.999998166797147	0.999999234076658	0.999995485924968	0.999990261927779	0.999994057042758	0.999996673756614
1:150863650	rs116275309	FAM63A_rs10305745_Known_2	0	0	1.8445e-05	NA	562	Low Methylation	0.00290718	0.999990261927779	H3K4me1	0.999998166797147	0.999999234076658	0.999995485924968	0.999990261927779	0.999994057042758	0.999996673756614
1:150864679	rs61817648	FAM63A_rs10305745_Known_2	0	0	1.6631e-05	NA	626	Low Methylation	0.00218538	1.85539562656579e-06	H3K27me3	0.63518834057188	0.57672345041037	0.999995485924968	0.999990261927779	1.85539562656579e-06	0.0155241635332949
1:150865336	rs80081400	FAM63A_rs10305745_Known_2	0	0	2.0413e-05	NA	504	Low Methylation	NA	0.999990261927779	H3K4me1	0.999998166797147	0.999999234076658	0.999995485924968	0.999990261927779	0.999994057042758	0.999996673756614
1:150865397	rs587721375	FAM63A_rs10305745_Known_2	0	0	1.837e-05	NA	566	Low Methylation	NA	0.999990261927779	H3K4me1	0.999998166797147	0.999999234076658	0.999995485924968	0.999990261927779	0.999994057042758	0.999996673756614
1:150866833	rs74503525	FAM63A_rs10305745_Known_2	0	0	1.9657e-05	NA	530	Heterochromatin	NA	0.999990261927779	H3K4me1	0.999998166797147	0.999999234076658	0.999995485924968	0.999990261927779	0.999994057042758	0.999996673756614
1:150866932	rs183044307	FAM63A_rs10305745_Known_2	0	0	2.3053e-05	NA	443	Heterochromatin	NA	0.999990261927779	H3K4me1	0.999998166797147	0.999999234076658	0.999995485924968	0.999990261927779	0.999994057042758	0.999996673756614
1:150868034	rs111799716	FAM63A_rs10305745_Known_2	0	0	1.9657e-05	5.5288367864266e-05	529	Open Weak Enhancer	NA	0.999990261927779	H3K4me1	0.999998166797147	0.999999234076658	0.999995485924968	0.999990261927779	0.999994057042758	0.999996673756614
1:150868105	rs75172505	FAM63A_rs10305745_Known_2	0	0	0.0057311	NA	22	Open Weak Enhancer	0.0225602	0.999990261927779	H3K4me1	0.999998166797147	0.999999234076658	0.999995485924968	0.999990261927779	0.999994057042758	0.999996673756614
1:150868118	rs77864246	FAM63A_rs10305745_Known_2	0	0	1.9976e-05	5.61685992334421e-05	515	Open Weak Enhancer	NA	0.330428154359726	H3K27ac	0.999998166797147	0.999999234076658	0.462209058208781	0.330428154359726	0.999994057042758	0.999996673756614
1:150869429	rs113443528	FAM63A_rs10305745_Known_2	0	0	1.9657e-05	NA	528	Heterochromatin	NA	0.999990261927779	H3K4me1	0.999998166797147	0.999999234076658	0.999995485924968	0.999990261927779	0.999994057042758	0.999996673756614
1:150872572	rs149477927	FAM63A_rs10305745_Known_2	0	0	2.0727e-05	NA	493	Heterochromatin	NA	0.999990261927779	H3K4me1	0.999998166797147	0.999999234076658	0.999995485924968	0.999990261927779	0.999994057042758	0.999996673756614
1:150872807	rs587679902	FAM63A_rs10305745_Known_2	0	0	1.6556e-05	NA	631	Heterochromatin	NA	0.999990261927779	H3K4me1	0.999998166797147	0.999999234076658	0.999995485924968	0.999990261927779	0.999994057042758	0.999996673756614
1:150873160	rs587649533	FAM63A_rs10305745_Known_2	0	0	3.9402e-05	NA	280	Heterochromatin	NA	0.394178216796724	H3K4me1	0.999998166797147	0.999999234076658	0.999995485924968	0.394178216796724	0.999994057042758	0.999996673756614
1:150873236	rs12750810	FAM63A_rs10305745_Known_2	0	0	0.00029725	8.59740100684815e-05	117	Heterochromatin	0.00111573	0.999990261927779	H3K4me1	0.999998166797147	0.999999234076658	0.999995485924968	0.999990261927779	0.999994057042758	0.999996673756614
1:150873359	rs76171256	FAM63A_rs10305745_Known_2	0	0	1.9657e-05	NA	527	Heterochromatin	NA	0.999990261927779	H3K4me1	0.999998166797147	0.999999234076658	0.999995485924968	0.999990261927779	0.999994057042758	0.999996673756614
1:150875032	rs113441315	FAM63A_rs10305745_Known_2	0	0	1.9657e-05	NA	526	Heterochromatin	NA	0.999990261927779	H3K4me1	0.999998166797147	0.999999234076658	0.999995485924968	0.999990261927779	0.999994057042758	0.999996673756614
1:150875115	rs113750599	FAM63A_rs10305745_Known_2	0	0	2.3716e-05	NA	431	Heterochromatin	NA	0.999990261927779	H3K4me1	0.999998166797147	0.999999234076658	0.999995485924968	0.999990261927779	0.999994057042758	0.999996673756614
1:150876936	rs113827192	FAM63A_rs10305745_Known_2	0	0	1.9657e-05	NA	525	Heterochromatin	NA	0.999990261927779	H3K4me1	0.999998166797147	0.999999234076658	0.999995485924968	0.999990261927779	0.999994057042758	0.999996673756614
1:150877037	rs138663779	FAM63A_rs10305745_Known_2	0	0	1.9657e-05	NA	524	Heterochromatin	NA	0.999990261927779	H3K4me1	0.999998166797147	0.999999234076658	0.999995485924968	0.999990261927779	0.999994057042758	0.999996673756614
1:150877174	rs181156946	FAM63A_rs10305745_Known_2	0	0	3.9468e-05	NA	279	Heterochromatin	NA	0.999990261927779	H3K4me1	0.999998166797147	0.999999234076658	0.999995485924968	0.999990261927779	0.999994057042758	0.999996673756614
1:150878391	rs188803475	FAM63A_rs10305745_Known_2	0	0	0.0055967	NA	25	Heterochromatin	NA	0.999990261927779	H3K4me1	0.999998166797147	0.999999234076658	0.999995485924968	0.999990261927779	0.999994057042758	0.999996673756614
1:150878453	rs112438908	FAM63A_rs10305745_Known_2	0	0	2.0413e-05	NA	503	Heterochromatin	NA	0.999990261927779	H3K4me1	0.999998166797147	0.999999234076658	0.999995485924968	0.999990261927779	0.999994057042758	0.999996673756614
1:150878649	rs115298177	FAM63A_rs10305745_Known_2	0	0	0.00012984	3.47723752271946e-05	154	Heterochromatin	0.00148147	0.999990261927779	H3K4me1	0.999998166797147	0.999999234076658	0.999995485924968	0.999990261927779	0.999994057042758	0.999996673756614
1:150878767	rs116021207	FAM63A_rs10305745_Known_2	0	0	5.7693e-05	NA	220	Heterochromatin	0.0173695	0.999990261927779	H3K4me1	0.999998166797147	0.999999234076658	0.999995485924968	0.999990261927779	0.999994057042758	0.999996673756614
1:150882302	rs113132685	FAM63A_rs10305745_Known_2	0	0	1.9869e-05	NA	518	Heterochromatin	NA	0.0125037882794468	H2A.Z	0.0125037882794468	0.999999234076658	0.999995485924968	0.999990261927779	0.999994057042758	0.703018332623867
1:150883922	rs146551579	FAM63A_rs145904381_Known_1	0	1	0.00025416	0.00121479177910515	17	Heterochromatin	0.00198271	0.999990261927779	H3K4me1	0.999998166797147	0.999999234076658	0.999995485924968	0.999990261927779	0.999994057042758	0.999996673756614
1:150886335	rs77430038	FAM63A_rs10305745_Known_2	0	0	1.9976e-05	NA	514	Heterochromatin	NA	0.999990261927779	H3K4me1	0.999998166797147	0.999999234076658	0.999995485924968	0.999990261927779	0.999994057042758	0.999996673756614
1:150886733	rs185934294	FAM63A_rs10305745_Known_2	0	0	1.5631e-05	NA	683	Heterochromatin	NA	0.999990261927779	H3K4me1	0.999998166797147	0.999999234076658	0.999995485924968	0.999990261927779	0.999994057042758	0.999996673756614
1:150887224	rs587596775	FAM63A_rs10305745_Known_2	0	0	2.8609e-05	NA	349	Heterochromatin	NA	0.0019924915965923	NKX6.1	0.0567150358697927	0.0019924915965923	0.999995485924968	0.203474460947266	0.999994057042758	0.0463452350386333
1:150890283	rs766413875	FAM63A_rs10305745_Known_2	0	0	2.0252e-05	NA	509	Heterochromatin	NA	0.999990261927779	H3K4me1	0.999998166797147	0.999999234076658	0.999995485924968	0.999990261927779	0.999994057042758	0.999996673756614
1:150891901	rs113441806	FAM63A_rs10305745_Known_2	0	0	2.0084e-05	NA	513	Heterochromatin	NA	0.999990261927779	H3K4me1	0.999998166797147	0.999999234076658	0.999995485924968	0.999990261927779	0.999994057042758	0.999996673756614
1:150892272	rs182703175	FAM63A_rs10305745_Known_2	0	0	1.7845e-05	NA	583	Heterochromatin	NA	0.999990261927779	H3K4me1	0.999998166797147	0.999999234076658	0.999995485924968	0.999990261927779	0.999994057042758	0.999996673756614
1:150892864	rs113089327	FAM63A_rs10305745_Known_2	0	0	2.0084e-05	NA	512	Heterochromatin	NA	0.999990261927779	H3K4me1	0.999998166797147	0.999999234076658	0.999995485924968	0.999990261927779	0.999994057042758	0.999996673756614
1:150894082	rs111304762	FAM63A_rs10305745_Known_2	0	0	2.0303e-05	NA	507	Heterochromatin	NA	0.999990261927779	H3K4me1	0.999998166797147	0.999999234076658	0.999995485924968	0.999990261927779	0.999994057042758	0.999996673756614
1:150896926	rs141458581	FAM63A_rs10305745_Known_2	0	0	2.4061e-05	NA	419	Heterochromatin	NA	0.794706770765781	H3K9ac	0.999998166797147	0.999999234076658	0.794706770765781	0.999990261927779	0.999994057042758	0.999996673756614
1:150899147	rs144518907	FAM63A_rs10305745_Known_2	0	0	1.7474e-05	7.32626924228415e-05	596	Active Promoter	NA	4.82895221087675e-11	UMR	0.051666507524157	0.916905404221017	4.82895221087675e-11	0.0342616837803211	0.999994057042758	4.97636866270385e-07
1:150899561	rs77867057	FAM63A_rs10305745_Known_2	0	0	2.0406e-05	3.97438702219852e-05	505	Weak Promoter	NA	0.0304106723653077	H2K4me2	0.999998166797147	0.999999234076658	0.561121652582337	0.999990261927779	0.999994057042758	0.0304106723653077
1:150900173	rs181935646	FAM63A_rs10305745_Known_2	0	0	2.139e-05	4.44920712297423e-05	477	Weak Promoter	NA	0.999990261927779	H3K4me1	0.999998166797147	0.999999234076658	0.999995485924968	0.999990261927779	0.999994057042758	0.999996673756614
1:150900342	rs201917860	FAM63A_rs10305745_Known_2	0	0	2.3809e-05	NA	430	Closed Weak Enhancer	NA	0.999990261927779	H3K4me1	0.999998166797147	0.999999234076658	0.999995485924968	0.999990261927779	0.999994057042758	0.999996673756614
1:150900626	rs77902713	FAM63A_rs10305745_Known_2	0	0	0.0015046	0.000309138389906985	62	Transcriptional Elongation	0.00122486	0.999990261927779	H3K4me1	0.999998166797147	0.999999234076658	0.999995485924968	0.999990261927779	0.999994057042758	0.999996673756614
1:150900674	rs113624351	FAM63A_rs10305745_Known_2	0	0	2.0193e-05	3.1611567937115e-05	511	Transcriptional Elongation	NA	0.999990261927779	H3K4me1	0.999998166797147	0.999999234076658	0.999995485924968	0.999990261927779	0.999994057042758	0.999996673756614
1:150901137	rs145241164	FAM63A_rs10305745_Known_2	0	0	1.9449e-05	3.04673966029757e-05	537	Transcriptional Elongation	NA	0.999990261927779	H3K4me1	0.999998166797147	0.999999234076658	0.999995485924968	0.999990261927779	0.999994057042758	0.999996673756614
1:150901950	rs61819166	FAM63A_rs10305745_Known_2	0	0	3.8381e-05	5.26044388630165e-05	286	Transcriptional Elongation	NA	0.999990261927779	H3K4me1	0.999998166797147	0.999999234076658	0.999995485924968	0.999990261927779	0.999994057042758	0.999996673756614
1:150904516	rs587763559	FAM63A_rs10305745_Known_2	0	0	2.7451e-05	NA	364	Transcriptional Elongation	NA	0.999990261927779	H3K4me1	0.999998166797147	0.999999234076658	0.999995485924968	0.999990261927779	0.999994057042758	0.999996673756614
1:150906995	rs34207591	FAM63A_rs10305745_Known_2	0	0	0.0054118	0.00154432710348255	27	Heterochromatin	0.000607354	0.708689999997577	H3K27ac	0.999998166797147	0.999999234076658	0.999995485924968	0.708689999997577	0.999994057042758	0.965123654037245
1:150907015	rs587711628	FAM63A_rs10305745_Known_2	0	0	2.1108e-05	NA	488	Heterochromatin	NA	0.999990261927779	H3K4me1	0.999998166797147	0.999999234076658	0.999995485924968	0.999990261927779	0.999994057042758	0.999996673756614
1:150908110	rs76374673	FAM63A_rs10305745_Known_2	0	0	2.1525e-05	NA	474	Transcriptional Elongation	NA	0.999990261927779	H3K4me1	0.999998166797147	0.999999234076658	0.999995485924968	0.999990261927779	0.999994057042758	0.999996673756614
1:150909371	rs112999255	FAM63A_rs10305745_Known_2	0	0	2.1525e-05	NA	473	Transcriptional Elongation	NA	0.999990261927779	H3K4me1	0.999998166797147	0.999999234076658	0.999995485924968	0.999990261927779	0.999994057042758	0.999996673756614
1:150911352	rs71624514	FAM63A_rs10305745_Known_2	0	0	0.0055599	0.000251372418612939	26	Transcriptional Elongation	0.000632966	0.999990261927779	H3K4me1	0.999998166797147	0.999999234076658	0.999995485924968	0.999990261927779	0.999994057042758	0.999996673756614
1:150911393	rs72704690	FAM63A_rs10305745_Known_2	0	0	0.0056027	0.000280594118950154	24	Transcriptional Elongation	0.000225767	0.999990261927779	H3K4me1	0.999998166797147	0.999999234076658	0.999995485924968	0.999990261927779	0.999994057042758	0.999996673756614
1:150911494	rs35309985	FAM63A_rs10305745_Known_2	0	0	3.6259e-05	4.21938906814552e-05	294	Transcriptional Elongation	1.07546e-08	0.999990261927779	H3K4me1	0.999998166797147	0.999999234076658	0.999995485924968	0.999990261927779	0.999994057042758	0.999996673756614
1:150913096	rs113227318	FAM63A_rs10305745_Known_2	0	0	2.1644e-05	NA	471	Transcriptional Elongation	NA	0.999990261927779	H3K4me1	0.999998166797147	0.999999234076658	0.999995485924968	0.999990261927779	0.999994057042758	0.999996673756614
1:150914035	rs762678217	FAM63A_rs10305745_Known_2	0	0	2.3515e-05	NA	433	Transcriptional Elongation	NA	0.999990261927779	H3K4me1	0.999998166797147	0.999999234076658	0.999995485924968	0.999990261927779	0.999994057042758	0.999996673756614
1:150914266	rs767483342	FAM63A_rs10305745_Known_2	0	0	2.3873e-05	NA	428	Transcriptional Elongation	NA	0.999990261927779	H3K4me1	0.999998166797147	0.999999234076658	0.999995485924968	0.999990261927779	0.999994057042758	0.999996673756614
1:150915377	rs142533394	FAM63A_rs10305745_Known_2	0	0	2.7345e-05	NA	366	Transcriptional Elongation	NA	0.00936066733370843	H2A.Z	0.00936066733370843	0.999999234076658	0.999995485924968	0.999990261927779	0.999994057042758	0.999996673756614
1:150918607	rs148951037	FAM63A_rs10305745_Known_2	0	0	5.0201e-05	3.87784635232624e-05	238	Transcriptional Elongation	NA	0.999990261927779	H3K4me1	0.999998166797147	0.999999234076658	0.999995485924968	0.999990261927779	0.999994057042758	0.999996673756614
1:150920612	rs184269129	FAM63A_rs10305745_Known_2	0	0	2.7866e-05	NA	359	Transcriptional Elongation	NA	0.999990261927779	H3K4me1	0.999998166797147	0.999999234076658	0.999995485924968	0.999990261927779	0.999994057042758	0.999996673756614
1:150924723	rs79580902	FAM63A_rs10305745_Known_2	0	0	0.11104	0.0954164331897387	2	Transcriptional Elongation	NA	0.999990261927779	H3K4me1	0.999998166797147	0.999999234076658	0.999995485924968	0.999990261927779	0.999994057042758	0.999996673756614
1:150926386	rs75650810	FAM63A_rs10305745_Known_2	0	0	0.10236	0.0876294922714804	3	Transcriptional Elongation	NA	0.999990261927779	H3K4me1	0.999998166797147	0.999999234076658	0.999995485924968	0.999990261927779	0.999994057042758	0.999996673756614
1:150927542	rs76779006	FAM63A_rs10305745_Known_2	0	0	2.2549e-05	NA	456	Transcriptional Elongation	NA	0.873299548149597	H2A.Z	0.873299548149597	0.999999234076658	0.999995485924968	0.999990261927779	0.999994057042758	0.999996673756614
1:150928133	rs181436768	FAM63A_rs10305745_Known_2	0	0	0.00019574	0.000179391153038084	133	Transcriptional Elongation	NA	0.999990261927779	H3K4me1	0.999998166797147	0.999999234076658	0.999995485924968	0.999990261927779	0.999994057042758	0.999996673756614
1:150928279	rs185699552	FAM63A_rs10305745_Known_2	0	0	4.3943e-05	4.35928113294972e-05	262	Transcriptional Elongation	NA	0.931261995544413	H3K79me2	0.999998166797147	0.999999234076658	0.999995485924968	0.999990261927779	0.999994057042758	0.931261995544413
1:150928448	rs587615492	FAM63A_rs10305745_Known_2	0	0	7.7284e-05	7.50782990675567e-05	194	Transcriptional Elongation	NA	0.999990261927779	H3K4me1	0.999998166797147	0.999999234076658	0.999995485924968	0.999990261927779	0.999994057042758	0.999996673756614
1:150928460	rs113822084	FAM63A_rs10305745_Known_2	0	0	2.2677e-05	NA	451	Transcriptional Elongation	NA	0.999990261927779	H3K4me1	0.999998166797147	0.999999234076658	0.999995485924968	0.999990261927779	0.999994057042758	0.999996673756614
1:150928478	rs113521109	FAM63A_rs10305745_Known_2	0	0	2.1684e-05	NA	470	Transcriptional Elongation	NA	0.999990261927779	H3K4me1	0.999998166797147	0.999999234076658	0.999995485924968	0.999990261927779	0.999994057042758	0.999996673756614
1:150933468	rs113110991	FAM63A_rs10305745_Known_2	0	0	1.8108e-05	9.46886889606934e-05	576	Transcriptional Elongation	NA	0.999990261927779	H3K4me1	0.999998166797147	0.999999234076658	0.999995485924968	0.999990261927779	0.999994057042758	0.999996673756614
1:150934989	rs111631860	FAM63A_rs10305745_Known_2	0	0	2.4006e-05	NA	423	Genic Enhancer	NA	0.999990261927779	H3K4me1	0.999998166797147	0.999999234076658	0.999995485924968	0.999990261927779	0.999994057042758	0.999996673756614
1:150935811	rs41272019	FAM63A_rs10305745_Known_2	0	0	0.0062574	0.000308110459999987	20	Transcriptional Elongation	0.000228153	0.999990261927779	H3K4me1	0.999998166797147	0.999999234076658	0.999995485924968	0.999990261927779	0.999994057042758	0.999996673756614
1:150935846	rs41272021	FAM63A_rs10305745_Known_2	0	0	2.4145e-05	2.70935215432396e-05	416	Transcriptional Elongation	NA	0.999990261927779	H3K4me1	0.999998166797147	0.999999234076658	0.999995485924968	0.999990261927779	0.999994057042758	0.999996673756614
1:150936903	rs1045628	FAM63A_rs10305745_Known_2	0	0	0.0026523	0.000297141433285534	51	Transcriptional Elongation	0.00127031	0.999990261927779	H3K4me1	0.999998166797147	0.999999234076658	0.999995485924968	0.999990261927779	0.999994057042758	0.999996673756614
1:150937074	rs41272023	FAM63A_rs10305745_Known_2	0	0	2.4284e-05	2.72473031412663e-05	413	Transcriptional Elongation	NA	0.013802785528185	Exocrine_H3K27me3	0.999998166797147	0.999999234076658	0.999995485924968	0.999990261927779	0.013802785528185	0.675815538688158
1:150938877	rs41308401	FAM63A_rs10305745_Known_2	0	0	1.7781e-05	NA	586	Genic Enhancer	0.0017486	0.999990261927779	H3K4me1	0.999998166797147	0.999999234076658	0.999995485924968	0.999990261927779	0.999994057042758	0.999996673756614
1:150939281	rs149992226	FAM63A_rs10305745_Known_2	0	0	5.2554e-05	0.000149112488396323	232	Genic Enhancer	NA	0.999990261927779	H3K4me1	0.999998166797147	0.999999234076658	0.999995485924968	0.999990261927779	0.999994057042758	0.999996673756614
1:150939883	rs78875607	FAM63A_rs10305745_Known_2	0	0	2.4145e-05	7.29931862889261e-05	415	Genic Enhancer	NA	0.999990261927779	H3K4me1	0.999998166797147	0.999999234076658	0.999995485924968	0.999990261927779	0.999994057042758	0.999996673756614
1:150940308	rs76805488	FAM63A_rs10305745_Known_2	0	0	2.3196e-05	7.01756692328251e-05	440	Genic Enhancer	NA	0.999990261927779	H3K4me1	0.999998166797147	0.999999234076658	0.999995485924968	0.999990261927779	0.999994057042758	0.999996673756614
1:150942579	rs183742859	FAM63A_rs10305745_Known_2	0	0	1.9304e-05	NA	542	Closed Strong Enhancer	NA	0.999990261927779	H3K4me1	0.999998166797147	0.999999234076658	0.999995485924968	0.999990261927779	0.999994057042758	0.999996673756614
1:150943873	rs77279988	FAM63A_rs10305745_Known_2	0	0	2.4854e-05	0.000224802030482299	397	Open Strong Enhancer	NA	0.999990261927779	H3K4me1	0.999998166797147	0.999999234076658	0.999995485924968	0.999990261927779	0.999994057042758	0.999996673756614
1:150944363	rs41266595	FAM63A_rs10305745_Known_2	0	0	2.5e-05	NA	395	Closed Strong Enhancer	NA	0.999990261927779	H3K4me1	0.999998166797147	0.999999234076658	0.999995485924968	0.999990261927779	0.999994057042758	0.999996673756614
1:150944756	rs181146920	FAM63A_rs10305745_Known_2	0	0	2.6359e-05	5.08429405583476e-05	381	Weak Promoter	NA	0.999990261927779	H3K4me1	0.999998166797147	0.999999234076658	0.999995485924968	0.999990261927779	0.999994057042758	0.999996673756614
1:150945011	rs147231684	FAM63A_rs10305745_Known_2	0	0	2.227e-05	3.84050124203105e-05	460	Active Promoter	NA	0.999990261927779	H3K4me1	0.999998166797147	0.999999234076658	0.999995485924968	0.999990261927779	0.999994057042758	0.999996673756614
1:150947387	rs150931532	FAM63A_rs10305745_Known_2	0	0	1.8212e-05	9.15181732363949e-05	572	Active Promoter	NA	0.760533773538655	UMR	0.999998166797147	0.999999234076658	0.760533773538655	0.999990261927779	0.999994057042758	0.999996673756614
1:150947976	rs111295245	FAM63A_rs10305745_Known_2	0	0	1.9544e-05	NA	533	Weak Promoter	NA	0.999990261927779	H3K4me1	0.999998166797147	0.999999234076658	0.999995485924968	0.999990261927779	0.999994057042758	0.999996673756614
1:150950626	rs112354870	FAM63A_rs10305745_Known_2	0	0	1.8318e-05	NA	567	Closed Weak Enhancer	NA	0.999990261927779	H3K4me1	0.999998166797147	0.999999234076658	0.999995485924968	0.999990261927779	0.999994057042758	0.999996673756614
1:150950976	rs138253284	FAM63A_rs10305745_Known_2	0	0	1.9786e-05	NA	519	Closed Weak Enhancer	NA	0.999990261927779	H3K4me1	0.999998166797147	0.999999234076658	0.999995485924968	0.999990261927779	0.999994057042758	0.999996673756614
1:150953092	rs587597339	FAM63A_rs10305745_Known_2	0	0	1.6128e-05	NA	649	Closed Weak Enhancer	NA	0.999990261927779	H3K4me1	0.999998166797147	0.999999234076658	0.999995485924968	0.999990261927779	0.999994057042758	0.999996673756614
1:150954532	rs112742193	FAM63A_rs10305745_Known_2	0	0	2.0422e-05	NA	502	Closed Strong Enhancer	NA	0.330927691596369	H2K4me1	0.999998166797147	0.999999234076658	0.999995485924968	0.330927691596369	0.999994057042758	0.999996673756614
1:150954720	rs28521412	FAM63A_rs10305745_Known_2	0	0	0.0056916	0.0026061456407785	23	Open Strong Enhancer	0.000230355	0.999990261927779	H3K4me1	0.999998166797147	0.999999234076658	0.999995485924968	0.999990261927779	0.999994057042758	0.999996673756614
1:150956623	rs41310861	FAM63A_rs10305745_Known_2	0	0	0.0021164	0.00178470793474137	55	Closed Weak Enhancer	0.00126798	0.999990261927779	H3K4me1	0.999998166797147	0.999999234076658	0.999995485924968	0.999990261927779	0.999994057042758	0.999996673756614
1:150958793	rs149877773	FAM63A_rs10305745_Known_2	0	0	2.4104e-05	NA	418	Closed Weak Enhancer	NA	0.999990261927779	H3K4me1	0.999998166797147	0.999999234076658	0.999995485924968	0.999990261927779	0.999994057042758	0.999996673756614
1:150959839	rs111272525	FAM63A_rs10305745_Known_2	0	0	2.066e-05	NA	495	Heterochromatin	NA	0.999990261927779	H3K4me1	0.999998166797147	0.999999234076658	0.999995485924968	0.999990261927779	0.999994057042758	0.999996673756614
1:150962098	rs111265427	FAM63A_rs10305745_Known_2	0	0	2.2605e-05	NA	454	Closed Weak Enhancer	NA	0.999990261927779	H3K4me1	0.999998166797147	0.999999234076658	0.999995485924968	0.999990261927779	0.999994057042758	0.999996673756614
1:150963048	rs150504863	FAM63A_rs10305745_Known_2	0	0	3.1325e-05	NA	331	Heterochromatin	NA	0.999990261927779	H3K4me1	0.999998166797147	0.999999234076658	0.999995485924968	0.999990261927779	0.999994057042758	0.999996673756614
1:150963182	rs139999434	FAM63A_rs10305745_Known_2	0	0	2.1375e-05	NA	479	Heterochromatin	NA	0.999990261927779	H3K4me1	0.999998166797147	0.999999234076658	0.999995485924968	0.999990261927779	0.999994057042758	0.999996673756614
1:150963776	rs587631783	FAM63A_rs10305745_Known_2	0	0	0.00028546	NA	118	Heterochromatin	NA	0.999990261927779	H3K4me1	0.999998166797147	0.999999234076658	0.999995485924968	0.999990261927779	0.999994057042758	0.999996673756614
1:150963798	rs188804929	FAM63A_rs10305745_Known_2	0	0	2.3398e-05	NA	436	Heterochromatin	NA	0.999990261927779	H3K4me1	0.999998166797147	0.999999234076658	0.999995485924968	0.999990261927779	0.999994057042758	0.999996673756614
1:150964062	rs587616446	FAM63A_rs10305745_Known_2	0	0	2.1956e-05	NA	465	Heterochromatin	NA	0.999990261927779	H3K4me1	0.999998166797147	0.999999234076658	0.999995485924968	0.999990261927779	0.999994057042758	0.999996673756614
1:150966383	rs113570626	FAM63A_rs10305745_Known_2	0	0	2.3398e-05	NA	435	Heterochromatin	NA	0.999990261927779	H3K4me1	0.999998166797147	0.999999234076658	0.999995485924968	0.999990261927779	0.999994057042758	0.999996673756614
1:150968366	rs115277227	FAM63A_rs10305745_Known_2	0	0	1.5277e-05	NA	712	Genic Enhancer	NA	0.999990261927779	H3K4me1	0.999998166797147	0.999999234076658	0.999995485924968	0.999990261927779	0.999994057042758	0.999996673756614
1:150970680	rs143579361	FAM63A_rs10305745_Known_2	0	0	1.838e-05	5.08816448494335e-05	565	Genic Enhancer	NA	0.999990261927779	H3K4me1	0.999998166797147	0.999999234076658	0.999995485924968	0.999990261927779	0.999994057042758	0.999996673756614
1:150970862	rs145714012	FAM63A_rs10305745_Known_2	0	0	3.7227e-05	NA	290	Genic Enhancer	0.0564251	0.999990261927779	H3K4me1	0.999998166797147	0.999999234076658	0.999995485924968	0.999990261927779	0.999994057042758	0.999996673756614
1:150971244	rs111584878	FAM63A_rs10305745_Known_2	0	0	2.4305e-05	NA	411	Genic Enhancer	NA	0.999990261927779	H3K4me1	0.999998166797147	0.999999234076658	0.999995485924968	0.999990261927779	0.999994057042758	0.999996673756614
1:150971685	rs587744626	FAM63A_rs10305745_Known_2	0	0	1.9499e-05	NA	535	Genic Enhancer	NA	0.999990261927779	H3K4me1	0.999998166797147	0.999999234076658	0.999995485924968	0.999990261927779	0.999994057042758	0.999996673756614
1:150972959	rs140386498	FAM63A_rs145904381_Known_1	0	1	0.014108	0.0651895109563967	4	Genic Enhancer	NA	0.999990261927779	H3K4me1	0.999998166797147	0.999999234076658	0.999995485924968	0.999990261927779	0.999994057042758	0.999996673756614
1:150973239	rs78915130	FAM63A_rs10305745_Known_2	0	0	5.5914e-05	3.27860295860171e-05	223	Genic Enhancer	0.00197502	0.999990261927779	H3K4me1	0.999998166797147	0.999999234076658	0.999995485924968	0.999990261927779	0.999994057042758	0.999996673756614
1:150973950	rs41266603	FAM63A_rs10305745_Known_2	0	0	2.5497e-05	NA	390	Genic Enhancer	NA	0.999990261927779	H3K4me1	0.999998166797147	0.999999234076658	0.999995485924968	0.999990261927779	0.999994057042758	0.999996673756614
1:150975451	rs778455592	FAM63A_rs10305745_Known_2	0	0	2.026e-05	NA	508	Weak Promoter	NA	0.999990261927779	H3K4me1	0.999998166797147	0.999999234076658	0.999995485924968	0.999990261927779	0.999994057042758	0.999996673756614
1:150976124	rs111360728	FAM63A_rs10305745_Known_2	0	0	2.4743e-05	5.69087702582875e-05	401	Weak Promoter	NA	0.999990261927779	H3K4me1	0.999998166797147	0.999999234076658	0.999995485924968	0.999990261927779	0.999994057042758	0.999996673756614
1:150976333	rs79408732	FAM63A_rs10305745_Known_2	0	0	2.4743e-05	5.69090291498666e-05	400	Weak Promoter	NA	0.999990261927779	H3K4me1	0.999998166797147	0.999999234076658	0.999995485924968	0.999990261927779	0.999994057042758	0.999996673756614
1:150978180	rs79523779	FAM63A_rs10305745_Known_2	0	0	2.4775e-05	5.69793182136111e-05	399	Weak Promoter	NA	0.999990261927779	H3K4me1	0.999998166797147	0.999999234076658	0.999995485924968	0.999990261927779	0.999994057042758	0.999996673756614
1:150978971	rs184208421	FAM63A_rs10305745_Known_2	0	0	3.3322e-05	0.000143766377286474	314	Active Promoter	NA	0.000444362110091608	Alpha_H3K4me3	0.999998166797147	0.999999234076658	0.000444362110091608	0.999990261927779	0.419610482446913	0.029511013755825
1:150979433	rs772093690	FAM63A_rs10305745_Known_2	0	0	3.3051e-05	NA	316	Active Promoter	NA	0.999990261927779	H3K4me1	0.999998166797147	0.999999234076658	0.999995485924968	0.999990261927779	0.999994057042758	0.999996673756614
1:150979563	rs587600682	FAM63A_rs10305745_Known_2	0	0	1.8871e-05	NA	549	Active Promoter	NA	0.363621746532155	LMR	0.999998166797147	0.999999234076658	0.999995485924968	0.363621746532155	0.97466112186948	0.999996673756614
1:150980783	rs75072401	FAM63A_rs10305745_Known_2	0	0	2.7794e-05	0.000136843616459484	362	Active Promoter	NA	0.0320654641586402	UMR	0.999998166797147	0.999999234076658	0.0320654641586402	0.550708508778541	0.999994057042758	0.708259978348463
1:150980928	rs587760072	FAM63A_rs10305745_Known_2	0	0	1.717e-05	6.96851991360886e-05	605	Active Promoter	NA	0.180038469022128	H2K4me2	0.999998166797147	0.999999234076658	0.999995485924968	0.999990261927779	0.999994057042758	0.180038469022128
1:150981225	rs6684154	FAM63A_rs10305745_Known_2	0	0	0.0036948	0.00074815874688639	41	Active Promoter	NA	0.999990261927779	H3K4me1	0.999998166797147	0.999999234076658	0.999995485924968	0.999990261927779	0.999994057042758	0.999996673756614
1:150981266	rs112822759	FAM63A_rs10305745_Known_2	0	0	2.5771e-05	0.000127845969071239	388	Active Promoter	NA	0.0663364989588916	H2K4me2	0.999998166797147	0.999999234076658	0.999995485924968	0.999990261927779	0.999994057042758	0.0663364989588916
1:150981267	rs2305813	FAM63A_rs10305745_Known_2	0	0	3.1472e-05	0.00016500713689943	328	Active Promoter	3.44393e-05	6.99223022083702e-05	UMR	0.0352136350796927	0.999999234076658	6.99223022083702e-05	0.999990261927779	0.999994057042758	0.199059968749555
1:150981460	rs77664983	FAM63A_rs10305745_Known_2	0	0	2.6113e-05	0.000129511806937405	385	Active Promoter	NA	7.44272653545273e-32	H2K4me2	0.0782312383265317	0.999999234076658	4.00704382580676e-31	0.0112766826410331	0.999994057042758	7.44272653545273e-32
1:150981586	rs112178046	FAM63A_rs10305745_Known_2	0	0	2.7025e-05	0.00013397380330439	372	Active Promoter	NA	0.0887361725312573	Exocrine_H3K4me3	0.999998166797147	0.999999234076658	0.0887361725312573	0.999990261927779	0.999994057042758	0.167058549515593
1:150981594	rs113043823	FAM63A_rs10305745_Known_2	0	0	2.3293e-05	0.000115758839022977	437	Active Promoter	NA	0.999990261927779	H3K4me1	0.999998166797147	0.999999234076658	0.999995485924968	0.999990261927779	0.999994057042758	0.999996673756614
1:150981929	rs78779051	FAM63A_rs10305745_Known_2	0	0	2.692e-05	6.16369071686588e-05	374	Weak Promoter	NA	0.00156090845732944	Acinar_ATAC	0.00156090845732944	0.999999234076658	0.738003391949917	0.999990261927779	0.582207503122695	0.999996673756614
1:150981995	rs74882073	FAM63A_rs10305745_Known_2	0	0	2.692e-05	6.16369071686588e-05	373	Weak Promoter	NA	0.00193597541215556	Beta_ATAC	0.00193597541215556	0.0606075349292519	0.999995485924968	0.999990261927779	0.738884355739017	0.999996673756614
1:150982315	rs144777180	FAM63A_rs10305745_Known_2	0	0	1.5851e-05	NA	666	Weak Promoter	0.000587477	0.999990261927779	H3K4me1	0.999998166797147	0.999999234076658	0.999995485924968	0.999990261927779	0.999994057042758	0.999996673756614
1:150982698	rs192703362	FAM63A_rs10305745_Known_2	0	0	1.5104e-05	NA	721	Closed Strong Enhancer	NA	0.999990261927779	H3K4me1	0.999998166797147	0.999999234076658	0.999995485924968	0.999990261927779	0.999994057042758	0.999996673756614
1:150982716	rs116447779	FAM63A_rs10305745_Known_2	0	0	0.00013823	0.000101883285945812	151	Closed Strong Enhancer	NA	0.999990261927779	H3K4me1	0.999998166797147	0.999999234076658	0.999995485924968	0.999990261927779	0.999994057042758	0.999996673756614
1:150983278	rs587628718	FAM63A_rs10305745_Known_2	0	0	3.5135e-05	NA	301	Closed Strong Enhancer	NA	0.999990261927779	H3K4me1	0.999998166797147	0.999999234076658	0.999995485924968	0.999990261927779	0.999994057042758	0.999996673756614
1:150983812	rs11204757	FAM63A_rs10305745_Known_2	0	0	9.7745e-05	0.000785905516763588	169	Open Strong Enhancer	NA	2.38609538927424e-28	NKX6.1	0.0020645444881463	2.38609538927424e-28	0.999995485924968	1.3347767427958e-05	0.999994057042758	0.999996673756614
1:150984331	rs188860993	FAM63A_rs10305745_Known_2	0	0	8.0261e-05	5.99150192756029e-05	192	Closed Strong Enhancer	NA	0.999990261927779	H3K4me1	0.999998166797147	0.999999234076658	0.999995485924968	0.999990261927779	0.999994057042758	0.999996673756614
1:150984790	rs12094394	FAM63A_rs10305745_Known_2	0	0	7.9923e-05	5.96692017211816e-05	193	Closed Strong Enhancer	NA	0.999990261927779	H3K4me1	0.999998166797147	0.999999234076658	0.999995485924968	0.999990261927779	0.999994057042758	0.999996673756614
1:150984826	rs12089671	FAM63A_rs10305745_Known_2	0	0	8.0261e-05	5.99152781671821e-05	191	Closed Strong Enhancer	NA	0.999990261927779	H3K4me1	0.999998166797147	0.999999234076658	0.999995485924968	0.999990261927779	0.999994057042758	0.999996673756614
1:150984880	rs12063995	FAM63A_rs10305745_Known_2	0	0	8.0261e-05	5.99152781671821e-05	190	Closed Strong Enhancer	NA	3.20423579382778e-07	LMR	7.40128489883423e-06	0.000818773781623993	0.999995485924968	3.20423579382778e-07	0.461285334298995	8.824891784082e-06
1:150985244	rs181180503	FAM63A_rs10305745_Known_2	0	0	3.2456e-05	NA	321	Closed Strong Enhancer	NA	0.999990261927779	H3K4me1	0.999998166797147	0.999999234076658	0.999995485924968	0.999990261927779	0.999994057042758	0.999996673756614
1:150986737	rs12092591	FAM63A_rs10305745_Known_2	0	0	8.4456e-05	4.52793605219965e-05	184	Closed Strong Enhancer	NA	0.999990261927779	H3K4me1	0.999998166797147	0.999999234076658	0.999995485924968	0.999990261927779	0.999994057042758	0.999996673756614
1:150987150	rs28517861	FAM63A_rs10305745_Known_2	0	0	3.4857e-05	NA	306	Closed Strong Enhancer	NA	0.999990261927779	H3K4me1	0.999998166797147	0.999999234076658	0.999995485924968	0.999990261927779	0.999994057042758	0.999996673756614
1:150987340	rs190222904	FAM63A_rs10305745_Known_2	0	0	2.312e-05	NA	441	Closed Strong Enhancer	NA	0.999990261927779	H3K4me1	0.999998166797147	0.999999234076658	0.999995485924968	0.999990261927779	0.999994057042758	0.999996673756614
1:150987380	rs182480061	FAM63A_rs10305745_Known_2	0	0	4.2928e-05	NA	267	Closed Strong Enhancer	NA	0.999990261927779	H3K4me1	0.999998166797147	0.999999234076658	0.999995485924968	0.999990261927779	0.999994057042758	0.999996673756614
1:150987547	rs193148576	FAM63A_rs10305745_Known_2	0	0	8.0283e-05	4.29284955373485e-05	188	Closed Weak Enhancer	NA	0.999990261927779	H3K4me1	0.999998166797147	0.999999234076658	0.999995485924968	0.999990261927779	0.999994057042758	0.999996673756614
1:150989291	rs114878278	FAM63A_rs10305745_Known_2	0	0	8.8542e-05	4.7414698266986e-05	179	Closed Weak Enhancer	NA	0.999990261927779	H3K4me1	0.999998166797147	0.999999234076658	0.999995485924968	0.999990261927779	0.999994057042758	0.999996673756614
1:150989466	rs138471600	FAM63A_rs10305745_Known_2	0	0	3.5855e-05	NA	297	Closed Weak Enhancer	NA	0.999990261927779	H3K4me1	0.999998166797147	0.999999234076658	0.999995485924968	0.999990261927779	0.999994057042758	0.999996673756614
1:150990220	rs192399409	FAM63A_rs10305745_Known_2	0	0	8.0985e-05	4.34308746467267e-05	187	Closed Weak Enhancer	NA	0.999990261927779	H3K4me1	0.999998166797147	0.999999234076658	0.999995485924968	0.999990261927779	0.999994057042758	0.999996673756614
1:150990220	rs200419127	FAM63A_rs10305745_Known_2	0	0	8.0985e-05	4.34308746467267e-05	187	Closed Weak Enhancer	NA	0.999990261927779	H3K4me1	0.999998166797147	0.999999234076658	0.999995485924968	0.999990261927779	0.999994057042758	0.999996673756614
1:150991916	rs183758784	FAM63A_rs10305745_Known_2	0	0	9.2066e-05	0.000127475365775658	176	Transcriptional Elongation	NA	0.999990261927779	H3K4me1	0.999998166797147	0.999999234076658	0.999995485924968	0.999990261927779	0.999994057042758	0.999996673756614
1:150992352	rs141394190	FAM63A_rs10305745_Known_2	0	0	3.7484e-05	5.38002590672001e-05	288	Transcriptional Elongation	NA	0.999990261927779	H3K4me1	0.999998166797147	0.999999234076658	0.999995485924968	0.999990261927779	0.999994057042758	0.999996673756614
1:150992765	rs587605696	FAM63A_rs10305745_Known_2	0	0	2.2722e-05	2.96419208027939e-05	450	Transcriptional Elongation	NA	0.999990261927779	H3K4me1	0.999998166797147	0.999999234076658	0.999995485924968	0.999990261927779	0.999994057042758	0.999996673756614
1:150993118	rs12094892	FAM63A_rs10305745_Known_2	0	0	9.289e-05	3.20698060322449e-05	174	Heterochromatin	NA	0.999990261927779	H3K4me1	0.999998166797147	0.999999234076658	0.999995485924968	0.999990261927779	0.999994057042758	0.999996673756614
1:150993414	rs6673766	FAM63A_rs10305745_Known_2	0	0	3.6892e-05	NA	291	Heterochromatin	NA	0.999990261927779	H3K4me1	0.999998166797147	0.999999234076658	0.999995485924968	0.999990261927779	0.999994057042758	0.999996673756614
1:150993515	rs185406291	FAM63A_rs10305745_Known_2	0	0	4.2811e-05	NA	268	Heterochromatin	NA	0.999990261927779	H3K4me1	0.999998166797147	0.999999234076658	0.999995485924968	0.999990261927779	0.999994057042758	0.999996673756614
1:150993587	rs189931880	FAM63A_rs10305745_Known_2	0	0	8.8641e-05	3.04365885050545e-05	178	Heterochromatin	NA	0.999990261927779	H3K4me1	0.999998166797147	0.999999234076658	0.999995485924968	0.999990261927779	0.999994057042758	0.999996673756614
1:150994066	rs113068235	FAM63A_rs10305745_Known_2	0	0	9.7492e-05	7.25264047716836e-05	170	Closed Strong Enhancer	NA	0.999990261927779	H3K4me1	0.999998166797147	0.999999234076658	0.999995485924968	0.999990261927779	0.999994057042758	0.999996673756614
1:150994254	rs113779709	FAM63A_rs10305745_Known_2	0	0	3.6763e-05	2.83976878733056e-05	292	Closed Strong Enhancer	NA	0.999990261927779	H3K4me1	0.999998166797147	0.999999234076658	0.999995485924968	0.999990261927779	0.999994057042758	0.999996673756614
1:150994839	rs1043198734	FAM63A_rs10305745_Known_2	0	0	2.3865e-05	NA	429	Closed Strong Enhancer	NA	0.999990261927779	H3K4me1	0.999998166797147	0.999999234076658	0.999995485924968	0.999990261927779	0.999994057042758	0.999996673756614
1:150995450	rs74740747	FAM63A_rs10305745_Known_2	0	0	9.2378e-05	0.000738673337059917	175	Open Strong Enhancer	NA	3.14432187221994e-05	NKX6.1	0.257093906552392	3.14432187221994e-05	0.999995485924968	0.000692273716092418	0.999994057042758	0.999996673756614
1:150995533	rs587681530	FAM63A_rs10305745_Known_2	0	0	2.4563e-05	NA	406	Open Strong Enhancer	NA	0.999990261927779	H3K4me1	0.999998166797147	0.999999234076658	0.999995485924968	0.999990261927779	0.999994057042758	0.999996673756614
1:150996224	rs11204761	FAM63A_rs10305745_Known_2	0	0	0.00027996	0.000206198081603183	119	Closed Strong Enhancer	NA	0.999990261927779	H3K4me1	0.999998166797147	0.999999234076658	0.999995485924968	0.999990261927779	0.999994057042758	0.999996673756614
1:150998506	rs146405777	FAM63A_rs10305745_Known_2	0	0	0.00019516	0.000273094371202669	134	Transcriptional Elongation	NA	0.999990261927779	H3K4me1	0.999998166797147	0.999999234076658	0.999995485924968	0.999990261927779	0.999994057042758	0.999996673756614
1:150998882	rs143737596	FAM63A_rs10305745_Known_2	0	0	2.3932e-05	2.94929286989819e-05	426	Transcriptional Elongation	NA	0.999990261927779	H3K4me1	0.999998166797147	0.999999234076658	0.999995485924968	0.999990261927779	0.999994057042758	0.999996673756614
1:150999068	rs183322944	FAM63A_rs10305745_Known_2	0	0	0.00032165	0.000434513270814811	112	Transcriptional Elongation	NA	0.999990261927779	H3K4me1	0.999998166797147	0.999999234076658	0.999995485924968	0.999990261927779	0.999994057042758	0.999996673756614
1:150999153	rs75988155	FAM63A_rs10305745_Known_2	0	0	8.2829e-05	0.000117059510316724	186	Transcriptional Elongation	NA	0.999990261927779	H3K4me1	0.999998166797147	0.999999234076658	0.999995485924968	0.999990261927779	0.999994057042758	0.999996673756614
1:151000183	rs35550545	FAM63A_rs145904381_Known_1	0	1	0.0023759	0.00820070796451911	5	Transcriptional Elongation	0.00815118	0.999990261927779	H3K4me1	0.999998166797147	0.999999234076658	0.999995485924968	0.999990261927779	0.999994057042758	0.999996673756614
1:151000255	rs113510541	FAM63A_rs10305745_Known_2	0	0	4.1512e-05	3.94091234101192e-05	273	Transcriptional Elongation	NA	0.999990261927779	H3K4me1	0.999998166797147	0.999999234076658	0.999995485924968	0.999990261927779	0.999994057042758	0.999996673756614
1:151000790	rs146468719	FAM63A_rs10305745_Known_2	0	0	0.00032605	0.000518052405581204	111	Transcriptional Elongation	0.000315285	0.999990261927779	H3K4me1	0.999998166797147	0.999999234076658	0.999995485924968	0.999990261927779	0.999994057042758	0.999996673756614
1:151001177	rs112570613	FAM63A_rs10305745_Known_2	0	0	1.6024e-05	NA	654	Transcriptional Elongation	NA	0.999990261927779	H3K4me1	0.999998166797147	0.999999234076658	0.999995485924968	0.999990261927779	0.999994057042758	0.999996673756614
1:151001936	rs11799858	FAM63A_rs10305745_Known_2	0	0	4.5971e-05	6.65519637991905e-05	255	Transcriptional Elongation	NA	0.00793312860196366	H2K4me2	0.999998166797147	0.999999234076658	0.0623102200677162	0.999990261927779	0.999994057042758	0.00793312860196366
1:151002085	rs148023983	FAM63A_rs10305745_Known_2	0	0	6.0376e-05	8.64948999257704e-05	216	Transcriptional Elongation	NA	0.151100889612854	H3K9ac	0.999998166797147	0.999999234076658	0.151100889612854	0.999990261927779	0.999994057042758	0.24029603545116
1:151002468	rs115126664	FAM63A_rs10305745_Known_2	0	0	0.00061248	0.000704513887646406	94	Transcriptional Elongation	0.00262731	0.0102096536551902	H2K4me2	0.999998166797147	0.999999234076658	0.0406449667610573	0.999990261927779	0.999994057042758	0.0102096536551902
1:151002510	rs4589116	FAM63A_rs10305745_Known_2	0	0	0.0016917	0.00197595114427383	59	Transcriptional Elongation	0.00185729	0.148670172669103	H3K9ac	0.999998166797147	0.999999234076658	0.148670172669103	0.999990261927779	0.999994057042758	0.193439751661852
1:151002954	rs11799977	FAM63A_rs10305745_Known_2	0	0	5.304e-05	5.53212470948205e-05	229	Transcriptional Elongation	NA	0.999990261927779	H3K4me1	0.999998166797147	0.999999234076658	0.999995485924968	0.999990261927779	0.999994057042758	0.999996673756614
1:151003008	rs11804787	FAM63A_rs10305745_Known_2	0	0	4.7392e-05	4.93908176907863e-05	247	Transcriptional Elongation	NA	0.999990261927779	H3K4me1	0.999998166797147	0.999999234076658	0.999995485924968	0.999990261927779	0.999994057042758	0.999996673756614
1:151003071	rs10788797	FAM63A_rs10305745_Known_2	0	0	0.00031222	0.000366208611024644	114	Transcriptional Elongation	0.00134392	0.999990261927779	H3K4me1	0.999998166797147	0.999999234076658	0.999995485924968	0.999990261927779	0.999994057042758	0.999996673756614
1:151003704	rs4970990	FAM63A_rs145904381_Known_1	0	1	0.00093689	0.0012011407081759	9	Genic Enhancer	0.00986585	0.999990261927779	H3K4me1	0.999998166797147	0.999999234076658	0.999995485924968	0.999990261927779	0.999994057042758	0.999996673756614
1:151004365	rs7532312	FAM63A_rs145904381_Known_1	0	1	0.0010987	0.00381884671720059	8	Transcriptional Elongation	0.00979165	0.999990261927779	H3K4me1	0.999998166797147	0.999999234076658	0.999995485924968	0.999990261927779	0.999994057042758	0.999996673756614
1:151004784	rs147042690	FAM63A_rs10305745_Known_2	0	0	0.00041958	0.000394869203296596	104	Transcriptional Elongation	NA	0.999990261927779	H3K4me1	0.999998166797147	0.999999234076658	0.999995485924968	0.999990261927779	0.999994057042758	0.999996673756614
1:151005530	rs112902036	FAM63A_rs10305745_Known_2	0	0	1.6334e-05	NA	636	Transcriptional Elongation	NA	0.999990261927779	H3K4me1	0.999998166797147	0.999999234076658	0.999995485924968	0.999990261927779	0.999994057042758	0.999996673756614
1:151006406	rs72706548	FAM63A_rs10305745_Known_2	0	0	2.9058e-05	0.000208269214236539	344	Transcriptional Elongation	NA	0.999990261927779	H3K4me1	0.999998166797147	0.999999234076658	0.999995485924968	0.999990261927779	0.999994057042758	0.999996673756614
1:151006539	rs3738476	FAM63A_rs10305745_Known_2	0	0	0.00030918	0.0025286458320637	116	Transcriptional Elongation	0.00145324	0.999990261927779	H3K4me1	0.999998166797147	0.999999234076658	0.999995485924968	0.999990261927779	0.999994057042758	0.999996673756614
1:151008266	rs11803792	FAM63A_rs10305745_Known_2	0	0	4.3465e-05	6.32513550563594e-05	264	Transcriptional Elongation	NA	0.999990261927779	H3K4me1	0.999998166797147	0.999999234076658	0.999995485924968	0.999990261927779	0.999994057042758	0.999996673756614
1:151008852	rs7540258	FAM63A_rs145904381_Known_1	0	1	0.0013058	0.00258880508840921	7	Genic Enhancer	0.0095774	0.999990261927779	H3K4me1	0.999998166797147	0.999999234076658	0.999995485924968	0.999990261927779	0.999994057042758	0.999996673756614
1:151008928	rs7550434	FAM63A_rs145904381_Known_1	0	1	0.0014745	0.002922282767809	6	Genic Enhancer	0.00948651	0.999990261927779	H3K4me1	0.999998166797147	0.999999234076658	0.999995485924968	0.999990261927779	0.999994057042758	0.999996673756614
1:151009634	rs1969442	FAM63A_rs145904381_Known_1	0	1	0.00022049	0.00044437625099134	19	Genic Enhancer	0.0194545	0.999990261927779	H3K4me1	0.999998166797147	0.999999234076658	0.999995485924968	0.999990261927779	0.999994057042758	0.999996673756614
1:151009689	rs1534058	FAM63A_rs10305745_Known_2	0	0	1.6771e-05	NA	621	Genic Enhancer	NA	0.999990261927779	H3K4me1	0.999998166797147	0.999999234076658	0.999995485924968	0.999990261927779	0.999994057042758	0.999996673756614
1:151009903	rs11799964	FAM63A_rs10305745_Known_2	0	0	1.5613e-05	NA	685	Transcriptional Elongation	NA	0.999990261927779	H3K4me1	0.999998166797147	0.999999234076658	0.999995485924968	0.999990261927779	0.999994057042758	0.999996673756614
1:151010242	rs143226373	FAM63A_rs10305745_Known_2	0	0	0.000575	0.00022897536273851	97	Heterochromatin	0.00114077	0.999990261927779	H3K4me1	0.999998166797147	0.999999234076658	0.999995485924968	0.999990261927779	0.999994057042758	0.999996673756614
1:151010731	rs111225991	FAM63A_rs10305745_Known_2	0	0	1.5399e-05	NA	697	Heterochromatin	NA	0.999990261927779	H3K4me1	0.999998166797147	0.999999234076658	0.999995485924968	0.999990261927779	0.999994057042758	0.999996673756614
1:151011225	rs189964405	FAM63A_rs10305745_Known_2	0	0	3.335e-05	NA	313	Closed Weak Enhancer	NA	0.999990261927779	H3K4me1	0.999998166797147	0.999999234076658	0.999995485924968	0.999990261927779	0.999994057042758	0.999996673756614
1:151011770	rs771902539	FAM63A_rs10305745_Known_2	0	0	1.5825e-05	NA	669	Closed Strong Enhancer	NA	0.999990261927779	H3K4me1	0.999998166797147	0.999999234076658	0.999995485924968	0.999990261927779	0.999994057042758	0.999996673756614
1:151012060	rs2091219	FAM63A_rs10305745_Known_2	0	0	1.7689e-05	NA	589	Heterochromatin	0.00263929	0.999990261927779	H3K4me1	0.999998166797147	0.999999234076658	0.999995485924968	0.999990261927779	0.999994057042758	0.999996673756614
1:151013152	rs752921524	FAM63A_rs10305745_Known_2	0	0	2.2652e-05	NA	452	Heterochromatin	NA	0.999990261927779	H3K4me1	0.999998166797147	0.999999234076658	0.999995485924968	0.999990261927779	0.999994057042758	0.999996673756614
1:151013499	rs192858011	FAM63A_rs10305745_Known_2	0	0	3.1318e-05	NA	332	Heterochromatin	NA	0.999990261927779	H3K4me1	0.999998166797147	0.999999234076658	0.999995485924968	0.999990261927779	0.999994057042758	0.999996673756614
1:151013553	rs6657593	FAM63A_rs145904381_Known_1	0	1	0.00029407	0.000274167251106901	14	Heterochromatin	0.00732071	0.999990261927779	H3K4me1	0.999998166797147	0.999999234076658	0.999995485924968	0.999990261927779	0.999994057042758	0.999996673756614
1:151013677	rs757805624	FAM63A_rs10305745_Known_2	0	0	4.5999e-05	NA	254	Heterochromatin	NA	0.999990261927779	H3K4me1	0.999998166797147	0.999999234076658	0.999995485924968	0.999990261927779	0.999994057042758	0.999996673756614
1:151014134	rs6694158	FAM63A_rs145904381_Known_1	0	1	0.00035179	0.000329464345884538	13	Heterochromatin	0.00504213	0.999990261927779	H3K4me1	0.999998166797147	0.999999234076658	0.999995485924968	0.999990261927779	0.999994057042758	0.999996673756614
1:151015070	rs184962502	FAM63A_rs10305745_Known_2	0	0	2.3995e-05	NA	424	Heterochromatin	NA	0.999990261927779	H3K4me1	0.999998166797147	0.999999234076658	0.999995485924968	0.999990261927779	0.999994057042758	0.999996673756614
1:151016150	rs144766190	FAM63A_rs10305745_Known_2	0	0	3.2879e-05	0.000118338046380452	317	Genic Enhancer	NA	0.428260166862651	H3K79me2	0.999998166797147	0.999999234076658	0.999995485924968	0.999990261927779	0.999994057042758	0.428260166862651
1:151016790	rs76483658	FAM63A_rs10305745_Known_2	0	0	0.00045082	0.000178914792532412	103	Heterochromatin	0.00130158	0.999990261927779	H3K4me1	0.999998166797147	0.999999234076658	0.999995485924968	0.999990261927779	0.999994057042758	0.999996673756614
1:151016917	rs140382283	FAM63A_rs10305745_Known_2	0	0	2.326e-05	NA	438	Heterochromatin	NA	0.139044088752414	H3K4me1	0.999998166797147	0.999999234076658	0.999995485924968	0.139044088752414	0.999994057042758	0.232039029496739
1:151016999	rs7366148	FAM63A_rs145904381_Known_1	0	1	0.00027851	0.0002597629092895	15	Heterochromatin	0.00508398	0.999990261927779	H3K4me1	0.999998166797147	0.999999234076658	0.999995485924968	0.999990261927779	0.999994057042758	0.999996673756614
1:151017673	rs587663552	FAM63A_rs10305745_Known_2	0	0	2.8108e-05	NA	356	Heterochromatin	NA	0.999990261927779	H3K4me1	0.999998166797147	0.999999234076658	0.999995485924968	0.999990261927779	0.999994057042758	0.999996673756614
1:151017991	rs145904381	FAM63A_rs145904381_Known_1	0	1	0.83573	0.597259046481258	1	Heterochromatin	NA	0.999990261927779	H3K4me1	0.999998166797147	0.999999234076658	0.999995485924968	0.999990261927779	0.999994057042758	0.999996673756614
1:151018861	rs6587552	FAM63A_rs10305745_Known_2	0	0	0.00020252	8.33400471420117e-05	132	Heterochromatin	0.00191598	0.999990261927779	H3K4me1	0.999998166797147	0.999999234076658	0.999995485924968	0.999990261927779	0.999994057042758	0.999996673756614
1:151019180	rs6587553	FAM63A_rs10305745_Known_2	0	0	0.0014099	0.00123412450777963	63	Closed Weak Enhancer	0.00618543	0.999990261927779	H3K4me1	0.999998166797147	0.999999234076658	0.999995485924968	0.999990261927779	0.999994057042758	0.999996673756614
1:151019349	rs587753407	FAM63A_rs10305745_Known_2	0	0	1.5105e-05	NA	720	Closed Strong Enhancer	NA	0.590476793953122	H3K9ac	0.999998166797147	0.999999234076658	0.590476793953122	0.849244473686655	0.999994057042758	0.999996673756614
1:151019967	rs116330355	FAM63A_rs10305745_Known_2	0	0	3.1831e-05	0.000156316146586713	325	Active Promoter	0.0118909	0.999990261927779	H3K4me1	0.999998166797147	0.999999234076658	0.999995485924968	0.999990261927779	0.999994057042758	0.999996673756614
1:151026635	rs77503411	FAM63A_rs10305745_Known_2	0	0	0.00010688	0.000115653987933413	161	Transcriptional Elongation	0.0824579	0.999990261927779	H3K4me1	0.999998166797147	0.999999234076658	0.999995485924968	0.999990261927779	0.999994057042758	0.999996673756614
1:151026815	rs2902810	FAM63A_rs10305745_Known_2	0	0	0.0017101	0.000305124031536387	58	Transcriptional Elongation	0.0188511	0.999990261927779	H3K4me1	0.999998166797147	0.999999234076658	0.999995485924968	0.999990261927779	0.999994057042758	0.999996673756614
1:151027018	rs74956451	FAM63A_rs10305745_Known_2	0	0	0.00052558	0.000602893764990819	100	Transcriptional Elongation	0.00140804	0.999990261927779	H3K4me1	0.999998166797147	0.999999234076658	0.999995485924968	0.999990261927779	0.999994057042758	0.999996673756614
1:151027737	rs761258735	FAM63A_rs10305745_Known_2	0	0	1.7356e-05	NA	600	Genic Enhancer	NA	0.999990261927779	H3K4me1	0.999998166797147	0.999999234076658	0.999995485924968	0.999990261927779	0.999994057042758	0.999996673756614
1:151028929	rs2864700	FAM63A_rs10305745_Known_2	0	0	2.2042e-05	NA	464	Genic Enhancer	0.00101835	0.985535438920046	H3K9ac	0.999998166797147	0.999999234076658	0.985535438920046	0.999990261927779	0.999994057042758	0.999996673756614
1:151029645	rs184592550	FAM63A_rs10305745_Known_2	0	0	1.6416e-05	NA	635	Closed Strong Enhancer	NA	0.999990261927779	H3K4me1	0.999998166797147	0.999999234076658	0.999995485924968	0.999990261927779	0.999994057042758	0.999996673756614
1:151031476	rs3806387	FAM63A_rs145904381_Known_1	0	1	0.00022208	0.00226626261549761	18	Active Promoter	0.0186939	0.0414671027841146	H2K4me2	0.999998166797147	0.999999234076658	0.12575462429234	0.999990261927779	0.999994057042758	0.0414671027841146
1:151031667	rs3806386	FAM63A_rs10305745_Known_2	0	0	0.0013784	0.00109978251495349	64	Active Promoter	0.0243049	0.999990261927779	H3K4me1	0.999998166797147	0.999999234076658	0.999995485924968	0.999990261927779	0.999994057042758	0.999996673756614
1:151033979	rs10749659	FAM63A_rs10305745_Known_2	0	0	0.00027487	0.00067992824883058	120	Weak Promoter	0.0113321	0.999990261927779	H3K4me1	0.999998166797147	0.999999234076658	0.999995485924968	0.999990261927779	0.999994057042758	0.999996673756614
1:151034535	rs74125065	FAM63A_rs10305745_Known_2	0	0	1.5515e-05	NA	692	Closed Weak Enhancer	NA	0.999990261927779	H3K4me1	0.999998166797147	0.999999234076658	0.999995485924968	0.999990261927779	0.999994057042758	0.999996673756614
1:151035171	rs1524773	FAM63A_rs10305745_Known_2	0	0	0.00065621	0.000577688080842883	87	Closed Strong Enhancer	0.0199072	0.999990261927779	H3K4me1	0.999998166797147	0.999999234076658	0.999995485924968	0.999990261927779	0.999994057042758	0.999996673756614
1:151036272	rs74125077	FAM63A_rs10305745_Known_2	0	0	1.5318e-05	NA	706	Closed Weak Enhancer	NA	0.999990261927779	H3K4me1	0.999998166797147	0.999999234076658	0.999995485924968	0.999990261927779	0.999994057042758	0.999996673756614
1:151036816	rs2140709	FAM63A_rs10305745_Known_2	0	0	0.00059589	0.000524312403965521	96	Closed Strong Enhancer	0.0231631	0.999990261927779	H3K4me1	0.999998166797147	0.999999234076658	0.999995485924968	0.999990261927779	0.999994057042758	0.999996673756614
1:151038920	rs6674232	FAM63A_rs10305745_Known_2	0	0	0.00014489	5.57256357414832e-05	149	Heterochromatin	0.046473	0.999990261927779	H3K4me1	0.999998166797147	0.999999234076658	0.999995485924968	0.999990261927779	0.999994057042758	0.999996673756614
1:151039609	rs3738481	FAM63A_rs10305745_Known_2	0	0	0.00061962	0.000552077231373547	93	Closed Strong Enhancer	0.0241007	0.999990261927779	H3K4me1	0.999998166797147	0.999999234076658	0.999995485924968	0.999990261927779	0.999994057042758	0.999996673756614
1:151040201	rs185210112	FAM63A_rs10305745_Known_2	0	0	1.5897e-05	NA	662	Closed Weak Enhancer	NA	0.999990261927779	H3K4me1	0.999998166797147	0.999999234076658	0.999995485924968	0.999990261927779	0.999994057042758	0.999996673756614
1:151040435	rs15740	FAM63A_rs10305745_Known_2	0	0	0.00016039	0.000143537258238909	145	Closed Weak Enhancer	0.0152713	0.999990261927779	H3K4me1	0.999998166797147	0.999999234076658	0.999995485924968	0.999990261927779	0.999994057042758	0.999996673756614
1:151041975	rs61819197	FAM63A_rs10305745_Known_2	0	0	2.4514e-05	NA	407	Closed Strong Enhancer	NA	0.999990261927779	H3K4me1	0.999998166797147	0.999999234076658	0.999995485924968	0.999990261927779	0.999994057042758	0.999996673756614
1:151043850	rs4970993	FAM63A_rs10305745_Known_2	0	0	0.00073895	0.000534056217603341	79	Active Promoter	0.0264834	0.999990261927779	H3K4me1	0.999998166797147	0.999999234076658	0.999995485924968	0.999990261927779	0.999994057042758	0.999996673756614
1:151044037	rs4970936	FAM63A_rs10305745_Known_2	0	0	0.00018889	0.000467413212695663	136	Weak Promoter	0.0177096	0.999990261927779	H3K4me1	0.999998166797147	0.999999234076658	0.999995485924968	0.999990261927779	0.999994057042758	0.999996673756614
1:151045248	rs4970939	FAM63A_rs10305745_Known_2	0	0	0.00067517	0.000275168092751816	83	Heterochromatin	0.0262561	0.999990261927779	H3K4me1	0.999998166797147	0.999999234076658	0.999995485924968	0.999990261927779	0.999994057042758	0.999996673756614
1:151045524	rs2864699	FAM63A_rs10305745_Known_2	0	0	5.3845e-05	NA	227	Heterochromatin	0.00430684	0.999990261927779	H3K4me1	0.999998166797147	0.999999234076658	0.999995485924968	0.999990261927779	0.999994057042758	0.999996673756614
1:151046642	rs4970940	FAM63A_rs10305745_Known_2	0	0	0.00018843	7.81374914128123e-05	139	Heterochromatin	0.0172934	0.999990261927779	H3K4me1	0.999998166797147	0.999999234076658	0.999995485924968	0.999990261927779	0.999994057042758	0.999996673756614
1:151046687	rs146338224	FAM63A_rs10305745_Known_2	0	0	3.1416e-05	NA	330	Heterochromatin	NA	0.999990261927779	H3K4me1	0.999998166797147	0.999999234076658	0.999995485924968	0.999990261927779	0.999994057042758	0.999996673756614
1:151046719	rs138214691	FAM63A_rs10305745_Known_2	0	0	6.6453e-05	NA	206	Heterochromatin	NA	0.999990261927779	H3K4me1	0.999998166797147	0.999999234076658	0.999995485924968	0.999990261927779	0.999994057042758	0.999996673756614
1:151047641	rs6668894	FAM63A_rs10305745_Known_2	0	0	0.00067491	0.000275061947204357	85	Heterochromatin	0.0264849	0.999990261927779	H3K4me1	0.999998166797147	0.999999234076658	0.999995485924968	0.999990261927779	0.999994057042758	0.999996673756614
1:151047648	rs11577446	FAM63A_rs10305745_Known_2	0	0	0.002763	0.000970896494659107	49	Heterochromatin	NA	0.999990261927779	H3K4me1	0.999998166797147	0.999999234076658	0.999995485924968	0.999990261927779	0.999994057042758	0.999996673756614
1:151047793	rs587702614	FAM63A_rs10305745_Known_2	0	0	1.9172e-05	NA	545	Heterochromatin	NA	0.999990261927779	H3K4me1	0.999998166797147	0.999999234076658	0.999995485924968	0.999990261927779	0.999994057042758	0.999996673756614
1:151047972	rs587746623	FAM63A_rs10305745_Known_2	0	0	1.8127e-05	NA	575	Heterochromatin	NA	0.999990261927779	H3K4me1	0.999998166797147	0.999999234076658	0.999995485924968	0.999990261927779	0.999994057042758	0.999996673756614
1:151048027	rs587725745	FAM63A_rs10305745_Known_2	0	0	2.473e-05	NA	402	Heterochromatin	NA	0.999990261927779	H3K4me1	0.999998166797147	0.999999234076658	0.999995485924968	0.999990261927779	0.999994057042758	0.999996673756614
1:151048964	rs11810447	FAM63A_rs10305745_Known_2	0	0	3.505e-05	NA	304	Heterochromatin	0.0021235	0.999990261927779	H3K4me1	0.999998166797147	0.999999234076658	0.999995485924968	0.999990261927779	0.999994057042758	0.999996673756614
1:151048970	rs61819198	FAM63A_rs10305745_Known_2	0	0	3.3698e-05	NA	310	Heterochromatin	0.0346252	0.999990261927779	H3K4me1	0.999998166797147	0.999999234076658	0.999995485924968	0.999990261927779	0.999994057042758	0.999996673756614
1:151049512	rs184488822	FAM63A_rs10305745_Known_2	0	0	1.9759e-05	NA	521	Heterochromatin	NA	0.999990261927779	H3K4me1	0.999998166797147	0.999999234076658	0.999995485924968	0.999990261927779	0.999994057042758	0.999996673756614
1:151049918	rs12039334	FAM63A_rs10305745_Known_2	0	0	0.00067479	0.000197732326964343	86	Heterochromatin	0.029418	0.999990261927779	H3K4me1	0.999998166797147	0.999999234076658	0.999995485924968	0.999990261927779	0.999994057042758	0.999996673756614
1:151050283	rs12049116	FAM63A_rs10305745_Known_2	0	0	0.00018846	5.620976299453e-05	138	Heterochromatin	0.0137308	0.999990261927779	H3K4me1	0.999998166797147	0.999999234076658	0.999995485924968	0.999990261927779	0.999994057042758	0.999996673756614
1:151050572	rs12039542	FAM63A_rs10305745_Known_2	0	0	0.00064635	0.000189443913057233	91	Heterochromatin	0.0475529	0.999990261927779	H3K4me1	0.999998166797147	0.999999234076658	0.999995485924968	0.999990261927779	0.999994057042758	0.999996673756614
1:151051207	rs587662809	FAM63A_rs10305745_Known_2	0	0	2.703e-05	NA	371	Heterochromatin	NA	0.999990261927779	H3K4me1	0.999998166797147	0.999999234076658	0.999995485924968	0.999990261927779	0.999994057042758	0.999996673756614
1:151051360	rs182345220	FAM63A_rs10305745_Known_2	0	0	1.6575e-05	NA	627	Heterochromatin	NA	0.999990261927779	H3K4me1	0.999998166797147	0.999999234076658	0.999995485924968	0.999990261927779	0.999994057042758	0.999996673756614
1:151051917	rs140817618	FAM63A_rs10305745_Known_2	0	0	1.5911e-05	NA	660	Heterochromatin	NA	0.999990261927779	H3K4me1	0.999998166797147	0.999999234076658	0.999995485924968	0.999990261927779	0.999994057042758	0.999996673756614
1:151052489	rs12040729	FAM63A_rs10305745_Known_2	0	0	0.00067491	0.000197803522148614	84	Heterochromatin	0.018864	0.999990261927779	H3K4me1	0.999998166797147	0.999999234076658	0.999995485924968	0.999990261927779	0.999994057042758	0.999996673756614
1:151052953	rs6704195	FAM63A_rs10305745_Known_2	0	0	0.00018831	5.61392150392063e-05	140	Heterochromatin	0.00652636	0.999990261927779	H3K4me1	0.999998166797147	0.999999234076658	0.999995485924968	0.999990261927779	0.999994057042758	0.999996673756614
1:151053658	rs7514185	FAM63A_rs10305745_Known_2	0	0	0.00018846	5.620976299453e-05	137	Heterochromatin	0.0194079	0.999990261927779	H3K4me1	0.999998166797147	0.999999234076658	0.999995485924968	0.999990261927779	0.999994057042758	0.999996673756614
1:151053930	rs188770081	FAM63A_rs10305745_Known_2	0	0	5.0646e-05	NA	236	Heterochromatin	NA	0.999990261927779	H3K4me1	0.999998166797147	0.999999234076658	0.999995485924968	0.999990261927779	0.999994057042758	0.999996673756614
1:151054180	rs11204771	FAM63A_rs10305745_Known_2	0	0	0.00017329	5.16826553953837e-05	144	Heterochromatin	0.0132657	0.999990261927779	H3K4me1	0.999998166797147	0.999999234076658	0.999995485924968	0.999990261927779	0.999994057042758	0.999996673756614
1:151055670	rs10788798	FAM63A_rs10305745_Known_2	0	0	0.00062298	0.000182739915614641	92	Heterochromatin	0.0241007	0.999990261927779	H3K4me1	0.999998166797147	0.999999234076658	0.999995485924968	0.999990261927779	0.999994057042758	0.999996673756614
1:151056041	rs10888403	FAM63A_rs10305745_Known_2	0	0	5.2991e-05	NA	230	Heterochromatin	0.00431148	0.999990261927779	H3K4me1	0.999998166797147	0.999999234076658	0.999995485924968	0.999990261927779	0.999994057042758	0.999996673756614
1:151056552	rs587597569	FAM63A_rs10305745_Known_2	0	0	1.5123e-05	NA	719	Heterochromatin	NA	0.999990261927779	H3K4me1	0.999998166797147	0.999999234076658	0.999995485924968	0.999990261927779	0.999994057042758	0.999996673756614
1:151057408	rs755859679	FAM63A_rs10305745_Known_2	0	0	0.00094313	0.000216165407401206	72	Heterochromatin	NA	0.999990261927779	H3K4me1	0.999998166797147	0.999999234076658	0.999995485924968	0.999990261927779	0.999994057042758	0.999996673756614
1:151057587	rs587614596	FAM63A_rs10305745_Known_2	0	0	0.00055646	0.000126898037554111	99	Heterochromatin	NA	0.999990261927779	H3K4me1	0.999998166797147	0.999999234076658	0.999995485924968	0.999990261927779	0.999994057042758	0.999996673756614
1:151059292	rs4421597	FAM63A_rs10305745_Known_2	0	0	5.7434e-05	NA	221	Heterochromatin	0.00431234	0.999990261927779	H3K4me1	0.999998166797147	0.999999234076658	0.999995485924968	0.999990261927779	0.999994057042758	0.999996673756614
1:151059535	rs375812929	FAM63A_rs10305745_Known_2	0	0	1.6008e-05	NA	655	Heterochromatin	NA	0.999990261927779	H3K4me1	0.999998166797147	0.999999234076658	0.999995485924968	0.999990261927779	0.999994057042758	0.999996673756614
1:151060481	rs587710278	FAM63A_rs10305745_Known_2	0	0	0.00012442	NA	158	Heterochromatin	NA	0.999990261927779	H3K4me1	0.999998166797147	0.999999234076658	0.999995485924968	0.999990261927779	0.999994057042758	0.999996673756614
1:151060527	rs6688113	FAM63A_rs145904381_Known_1	0	1	0.00025485	0.00254647051728951	16	Heterochromatin	NA	0.999990261927779	H3K4me1	0.999998166797147	0.999999234076658	0.999995485924968	0.999990261927779	0.999994057042758	0.999996673756614
1:151061401	rs61819214	FAM63A_rs10305745_Known_2	0	0	3.5112e-05	NA	302	Heterochromatin	0.034625	0.999990261927779	H3K4me1	0.999998166797147	0.999999234076658	0.999995485924968	0.999990261927779	0.999994057042758	0.999996673756614
1:151062490	rs11810510	FAM63A_rs10305745_Known_2	0	0	4.1685e-05	NA	272	Heterochromatin	0.0031589	0.999990261927779	H3K4me1	0.999998166797147	0.999999234076658	0.999995485924968	0.999990261927779	0.999994057042758	0.999996673756614
1:151063299	rs115161931	FAM63A_rs10305745_Known_2	0	0	9.6398e-05	3.66648726709232e-05	171	Heterochromatin	0.00221268	0.999990261927779	H3K4me1	0.999998166797147	0.999999234076658	0.999995485924968	0.999990261927779	0.999994057042758	0.999996673756614
1:151063520	rs12093562	FAM63A_rs10305745_Known_2	0	0	0.00037106	0.000153180969562971	106	Heterochromatin	0.0235161	0.999990261927779	H3K4me1	0.999998166797147	0.999999234076658	0.999995485924968	0.999990261927779	0.999994057042758	0.999996673756614
1:151064981	rs75397186	FAM63A_rs10305745_Known_2	0	0	0.00033992	0.000135529741695199	109	Heterochromatin	0.00120381	0.999990261927779	H3K4me1	0.999998166797147	0.999999234076658	0.999995485924968	0.999990261927779	0.999994057042758	0.999996673756614
1:151066094	rs116222163	FAM63A_rs10305745_Known_2	0	0	4.2048e-05	NA	271	Heterochromatin	0.00339778	0.999990261927779	H3K4me1	0.999998166797147	0.999999234076658	0.999995485924968	0.999990261927779	0.999994057042758	0.999996673756614
1:151067353	rs12117163	FAM63A_rs10305745_Known_2	0	0	0.00080795	0.000329307499787728	74	Heterochromatin	0.0291284	0.999990261927779	H3K4me1	0.999998166797147	0.999999234076658	0.999995485924968	0.999990261927779	0.999994057042758	0.999996673756614
1:151068840	rs6697617	FAM63A_rs10305745_Known_2	0	0	0.00020555	8.52527381289154e-05	130	Heterochromatin	0.0129889	0.999990261927779	H3K4me1	0.999998166797147	0.999999234076658	0.999995485924968	0.999990261927779	0.999994057042758	0.999996673756614
1:151069364	rs1112193	FAM63A_rs10305745_Known_2	0	0	6.1306e-05	NA	214	Heterochromatin	0.00431539	0.999990261927779	H3K4me1	0.999998166797147	0.999999234076658	0.999995485924968	0.999990261927779	0.999994057042758	0.999996673756614
1:151072049	rs11204777	FAM63A_rs10305745_Known_2	0	0	0.00080782	0.000236727871076739	75	Heterochromatin	0.0264776	0.999990261927779	H3K4me1	0.999998166797147	0.999999234076658	0.999995485924968	0.999990261927779	0.999994057042758	0.999996673756614
1:151072864	rs10788799	FAM63A_rs10305745_Known_2	0	0	0.0008075	0.000236633375650342	77	Heterochromatin	0.0249604	0.999990261927779	H3K4me1	0.999998166797147	0.999999234076658	0.999995485924968	0.999990261927779	0.999994057042758	0.999996673756614
1:151073097	rs11804671	FAM63A_rs10305745_Known_2	0	0	0.00032925	9.40523334590949e-05	110	Heterochromatin	0.00113822	0.999990261927779	H3K4me1	0.999998166797147	0.999999234076658	0.999995485924968	0.999990261927779	0.999994057042758	0.999996673756614
1:151073640	rs11204778	FAM63A_rs10305745_Known_2	0	0	0.0008075	0.000236633375650342	76	Heterochromatin	0.0265319	0.999990261927779	H3K4me1	0.999998166797147	0.999999234076658	0.999995485924968	0.999990261927779	0.999994057042758	0.999996673756614
1:151074175	rs7523731	FAM63A_rs10305745_Known_2	0	0	4.4541e-05	NA	260	Heterochromatin	0.00338183	0.319147090295087	LMR	0.999998166797147	0.966954310361666	0.999995485924968	0.319147090295087	0.999994057042758	0.999996673756614
1:151074626	rs11204779	FAM63A_rs10305745_Known_2	0	0	0.00023354	6.96508960018487e-05	125	Heterochromatin	0.0132547	0.999990261927779	H3K4me1	0.999998166797147	0.999999234076658	0.999995485924968	0.999990261927779	0.999994057042758	0.999996673756614
1:151074853	rs11204780	FAM63A_rs10305745_Known_2	0	0	0.00065296	0.000191515045690589	88	Heterochromatin	0.0240933	0.999990261927779	H3K4me1	0.999998166797147	0.999999234076658	0.999995485924968	0.999990261927779	0.999994057042758	0.999996673756614
1:151075777	rs143945196	FAM63A_rs10305745_Known_2	0	0	0.00018155	4.47864309552579e-05	143	Heterochromatin	NA	0.999990261927779	H3K4me1	0.999998166797147	0.999999234076658	0.999995485924968	0.999990261927779	0.999994057042758	0.999996673756614
1:151076215	rs587710732	FAM63A_rs10305745_Known_2	0	0	2.0514e-05	NA	499	Heterochromatin	NA	0.999990261927779	H3K4me1	0.999998166797147	0.999999234076658	0.999995485924968	0.999990261927779	0.999994057042758	0.999996673756614
1:151077287	rs587721258	FAM63A_rs10305745_Known_2	0	0	1.875e-05	NA	552	Heterochromatin	NA	0.999990261927779	H3K4me1	0.999998166797147	0.999999234076658	0.999995485924968	0.999990261927779	0.999994057042758	0.999996673756614
1:151079406	rs74436240	FAM63A_rs10305745_Known_2	0	0	6.6175e-05	2.70132651536971e-05	207	Closed Weak Enhancer	NA	0.999990261927779	H3K4me1	0.999998166797147	0.999999234076658	0.999995485924968	0.999990261927779	0.999994057042758	0.999996673756614
1:151081513	rs72708413	FAM63A_rs10305745_Known_2	0	0	1.7925e-05	NA	580	Genic Enhancer	NA	0.999990261927779	H3K4me1	0.999998166797147	0.999999234076658	0.999995485924968	0.999990261927779	0.999994057042758	0.999996673756614
1:151084757	rs186949613	FAM63A_rs10305745_Known_2	0	0	2.0439e-05	NA	500	Heterochromatin	NA	0.999990261927779	H3K4me1	0.999998166797147	0.999999234076658	0.999995485924968	0.999990261927779	0.999994057042758	0.999996673756614
1:151085554	rs67199650	FAM63A_rs10305745_Known_2	0	0	6.0375e-05	NA	217	Heterochromatin	0.00458538	0.999990261927779	H3K4me1	0.999998166797147	0.999999234076658	0.999995485924968	0.999990261927779	0.999994057042758	0.999996673756614
1:151086481	rs186841480	FAM63A_rs10305745_Known_2	0	0	1.9766e-05	NA	520	Transcriptional Elongation	NA	0.00114325037220376	H3K36me3	0.999998166797147	0.999999234076658	0.999995485924968	0.593612492833258	0.999994057042758	0.00114325037220376
1:151086919	rs7522302	FAM63A_rs10305745_Known_2	0	0	4.3358e-05	5.10685645695938e-05	265	Transcriptional Elongation	0.00281041	0.999990261927779	H3K4me1	0.999998166797147	0.999999234076658	0.999995485924968	0.999990261927779	0.999994057042758	0.999996673756614
1:151088697	rs4970997	FAM63A_rs10305745_Known_2	0	0	0.00022404	6.68217288246851e-05	127	Heterochromatin	0.00917452	0.999990261927779	H3K4me1	0.999998166797147	0.999999234076658	0.999995485924968	0.999990261927779	0.999994057042758	0.999996673756614
1:151089517	rs375893949	FAM63A_rs10305745_Known_2	0	0	2.5564e-05	NA	389	Transcriptional Elongation	NA	0.0312806536172813	H3K79me2	0.999998166797147	0.999999234076658	0.999995485924968	0.999990261927779	0.999994057042758	0.0312806536172813
1:151091181	rs4970998	FAM63A_rs10305745_Known_2	0	0	0.00067904	0.000799322572854044	81	Transcriptional Elongation	0.0264824	0.999990261927779	H3K4me1	0.999998166797147	0.999999234076658	0.999995485924968	0.999990261927779	0.999994057042758	0.999996673756614
1:151091290	rs72708423	FAM63A_rs10305745_Known_2	0	0	0.00051446	0.000593107663298215	101	Transcriptional Elongation	0.00139108	0.999990261927779	H3K4me1	0.999998166797147	0.999999234076658	0.999995485924968	0.999990261927779	0.999994057042758	0.999996673756614
1:151091376	rs76044622	FAM63A_rs10305745_Known_2	0	0	1.5465e-05	NA	693	Transcriptional Elongation	NA	0.999990261927779	H3K4me1	0.999998166797147	0.999999234076658	0.999995485924968	0.999990261927779	0.999994057042758	0.999996673756614
1:151093326	rs192742967	FAM63A_rs10305745_Known_2	0	0	2.0914e-05	NA	490	Heterochromatin	NA	0.999990261927779	H3K4me1	0.999998166797147	0.999999234076658	0.999995485924968	0.999990261927779	0.999994057042758	0.999996673756614
1:151093622	rs754902304	FAM63A_rs10305745_Known_2	0	0	2.9852e-05	NA	340	Heterochromatin	NA	0.999990261927779	H3K4me1	0.999998166797147	0.999999234076658	0.999995485924968	0.999990261927779	0.999994057042758	0.999996673756614
1:151093945	rs4970999	FAM63A_rs10305745_Known_2	0	0	0.00057449	0.000168563012739323	98	Heterochromatin	0.0175833	0.999990261927779	H3K4me1	0.999998166797147	0.999999234076658	0.999995485924968	0.999990261927779	0.999994057042758	0.999996673756614
1:151093983	rs4971000	FAM63A_rs10305745_Known_2	0	0	0.00070262	0.000204736638638772	80	Heterochromatin	0.0105318	0.999990261927779	H3K4me1	0.999998166797147	0.999999234076658	0.999995485924968	0.999990261927779	0.999994057042758	0.999996673756614
1:151094545	rs74871897	FAM63A_rs10305745_Known_2	0	0	0.00014964	NA	147	Heterochromatin	NA	0.214355808206077	H3K9ac	0.999998166797147	0.999999234076658	0.214355808206077	0.780533019247045	0.999994057042758	0.999996673756614
1:151095659	rs145678589	FAM63A_rs10305745_Known_2	0	0	1.8598e-05	NA	556	Heterochromatin	NA	0.999990261927779	H3K4me1	0.999998166797147	0.999999234076658	0.999995485924968	0.999990261927779	0.999994057042758	0.999996673756614
1:151096371	rs55947415	FAM63A_rs10305745_Known_2	0	0	3.2701e-05	NA	320	Heterochromatin	NA	0.999990261927779	H3K4me1	0.999998166797147	0.999999234076658	0.999995485924968	0.999990261927779	0.999994057042758	0.999996673756614
1:151096762	rs111331229	FAM63A_rs10305745_Known_2	0	0	1.5845e-05	NA	667	Heterochromatin	NA	0.999990261927779	H3K4me1	0.999998166797147	0.999999234076658	0.999995485924968	0.999990261927779	0.999994057042758	0.999996673756614
1:151097835	rs72708429	FAM63A_rs10305745_Known_2	0	0	1.7263e-05	NA	603	Heterochromatin	NA	0.999990261927779	H3K4me1	0.999998166797147	0.999999234076658	0.999995485924968	0.999990261927779	0.999994057042758	0.999996673756614
1:151097952	rs193171458	FAM63A_rs10305745_Known_2	0	0	1.597e-05	NA	657	Heterochromatin	NA	0.999990261927779	H3K4me1	0.999998166797147	0.999999234076658	0.999995485924968	0.999990261927779	0.999994057042758	0.999996673756614
1:151100127	rs587724996	FAM63A_rs10305745_Known_2	0	0	1.9147e-05	NA	546	Heterochromatin	NA	0.999990261927779	H3K4me1	0.999998166797147	0.999999234076658	0.999995485924968	0.999990261927779	0.999994057042758	0.999996673756614
1:151100970	rs56033976	FAM63A_rs10305745_Known_2	0	0	3.6135e-05	NA	296	Heterochromatin	0.0063837	0.999990261927779	H3K4me1	0.999998166797147	0.999999234076658	0.999995485924968	0.999990261927779	0.999994057042758	0.999996673756614
1:151103153	rs4357530	FAM63A_rs10305745_Known_2	0	0	2.6297e-05	NA	382	Heterochromatin	0.00342447	0.911799605549833	H2K4me2	0.999998166797147	0.999999234076658	0.999995485924968	0.999990261927779	0.999994057042758	0.911799605549833
1:151103537	rs7528275	FAM63A_rs10305745_Known_2	0	0	6.4347e-05	0.000109139240235194	210	Weak Promoter	0.00432189	2.85460354459949e-06	H2K4me2	0.999998166797147	0.999999234076658	0.0750737599637054	0.91281775873226	0.999994057042758	2.85460354459949e-06
1:151103790	rs4971002	FAM63A_rs10305745_Known_2	0	0	0.0008719	0.000434302947844898	73	Active Promoter	0.0250319	1.9062091697323e-10	UMR	0.0085573586417507	0.843762086383444	1.9062091697323e-10	0.0159164233526985	0.999994057042758	0.000518247188464134
1:151103890	rs587679147	FAM63A_rs10305745_Known_2	0	0	1.6902e-05	4.68873361202179e-05	614	Active Promoter	NA	9.06233414032348e-12	H3K4me3	0.0148513654214244	0.999999234076658	9.06233414032348e-12	0.0292706813111082	0.999994057042758	0.0020975898888342
1:151104055	rs4971003	FAM63A_rs10305745_Known_2	0	0	0.00064873	0.00113504928934728	90	Weak Promoter	0.0266368	0.000356824459899936	H3K4me3	0.999998166797147	0.999999234076658	0.000356824459899936	0.999990261927779	0.999994057042758	0.999996673756614
1:151104598	rs4971005	FAM63A_rs10305745_Known_2	0	0	0.00064887	0.00113549717177924	89	Weak Promoter	0.0259706	0.235217267801774	H2K4me2	0.999998166797147	0.999999234076658	0.999995485924968	0.999990261927779	0.999994057042758	0.235217267801774
1:151105824	rs4971006	FAM63A_rs10305745_Known_2	0	0	0.0010691	0.000464976868200275	69	Closed Weak Enhancer	0.0281501	0.999990261927779	H3K4me1	0.999998166797147	0.999999234076658	0.999995485924968	0.999990261927779	0.999994057042758	0.999996673756614
1:151105831	rs146921438	FAM63A_rs10305745_Known_2	0	0	3.5106e-05	9.67677177872135e-05	303	Closed Weak Enhancer	NA	0.516851025315471	H3K4me3	0.999998166797147	0.999999234076658	0.516851025315471	0.999990261927779	0.999994057042758	0.999996673756614
1:151108137	rs4971007	FAM63A_rs10305745_Known_2	0	0	0.00074632	0.00109467903094949	78	Heterochromatin	0.0207597	3.21658559659655e-95	CTCF	7.65884836241765e-29	3.21658559659655e-95	0.999995485924968	8.71996075404002e-25	9.31026529339989e-12	1.10810736866696e-12
1:151109641	rs4971008	FAM63A_rs10305745_Known_2	0	0	0.001062	0.000310967620319366	70	Heterochromatin	0.0242609	0.999990261927779	H3K4me1	0.999998166797147	0.999999234076658	0.999995485924968	0.999990261927779	0.999994057042758	0.999996673756614
1:151109737	rs5023311	FAM63A_rs10305745_Known_2	0	0	0.0011385	0.000333280191070083	67	Heterochromatin	0.0242367	0.999990261927779	H3K4me1	0.999998166797147	0.999999234076658	0.999995485924968	0.999990261927779	0.999994057042758	0.999996673756614
1:151110002	rs191596806	FAM63A_rs10305745_Known_2	0	0	1.7047e-05	NA	608	Heterochromatin	NA	0.999990261927779	H3K4me1	0.999998166797147	0.999999234076658	0.999995485924968	0.999990261927779	0.999994057042758	0.999996673756614
1:151110510	rs139583127	FAM63A_rs10305745_Known_2	0	0	0.00014085	0.000178579527937388	150	Heterochromatin	NA	0.000630694831920454	H2K4me1	0.595302034095579	0.999999234076658	0.624863890548928	0.000630694831920454	0.300286121202138	0.999996673756614
1:151113029	rs587619040	FAM63A_rs10305745_Known_2	0	0	1.8804e-05	NA	551	Heterochromatin	NA	0.999990261927779	H3K4me1	0.999998166797147	0.999999234076658	0.999995485924968	0.999990261927779	0.999994057042758	0.999996673756614
1:151113242	rs181672562	FAM63A_rs10305745_Known_2	0	0	2.7928e-05	NA	358	Heterochromatin	NA	0.999990261927779	H3K4me1	0.999998166797147	0.999999234076658	0.999995485924968	0.999990261927779	0.999994057042758	0.999996673756614
1:151113298	rs189601841	FAM63A_rs145904381_Known_1	0	1	0.00021817	0.00234546709522236	17	Heterochromatin	0.00757054	0.999990261927779	H3K4me1	0.999998166797147	0.999999234076658	0.999995485924968	0.999990261927779	0.999994057042758	0.999996673756614
1:151113342	rs112096810	FAM63A_rs10305745_Known_2	0	0	1.8435e-05	NA	563	Heterochromatin	NA	0.999990261927779	H3K4me1	0.999998166797147	0.999999234076658	0.999995485924968	0.999990261927779	0.999994057042758	0.999996673756614
1:151113443	rs190805765	FAM63A_rs10305745_Known_2	0	0	1.59e-05	NA	661	Heterochromatin	NA	0.999990261927779	H3K4me1	0.999998166797147	0.999999234076658	0.999995485924968	0.999990261927779	0.999994057042758	0.999996673756614
1:151113896	rs587677554	FAM63A_rs10305745_Known_2	0	0	2.8838e-05	NA	348	Heterochromatin	NA	0.999990261927779	H3K4me1	0.999998166797147	0.999999234076658	0.999995485924968	0.999990261927779	0.999994057042758	0.999996673756614
1:151114484	rs7546304	FAM63A_rs10305745_Known_2	0	0	1.6533e-05	NA	632	Heterochromatin	0.00272104	0.999990261927779	H3K4me1	0.999998166797147	0.999999234076658	0.999995485924968	0.999990261927779	0.999994057042758	0.999996673756614
1:151115186	rs12569193	FAM63A_rs10305745_Known_2	0	0	1.7621e-05	NA	591	Heterochromatin	0.0055113	0.999990261927779	H3K4me1	0.999998166797147	0.999999234076658	0.999995485924968	0.999990261927779	0.999994057042758	0.999996673756614
1:151115690	rs4512652	FAM63A_rs10305745_Known_2	0	0	2.0621e-05	NA	497	Heterochromatin	0.00521833	0.776690303269191	LMR	0.933151475706121	0.999999234076658	0.999995485924968	0.776690303269191	0.999994057042758	0.999996673756614
1:151115752	rs56090305	FAM63A_rs10305745_Known_2	0	0	5.0275e-05	NA	237	Heterochromatin	0.00904268	0.999990261927779	H3K4me1	0.999998166797147	0.999999234076658	0.999995485924968	0.999990261927779	0.999994057042758	0.999996673756614
1:151115871	rs183887344	FAM63A_rs10305745_Known_2	0	0	2.7809e-05	NA	361	Heterochromatin	NA	0.999990261927779	H3K4me1	0.999998166797147	0.999999234076658	0.999995485924968	0.999990261927779	0.999994057042758	0.999996673756614
1:151115997	rs11807526	FAM63A_rs10305745_Known_2	0	0	3.7464e-05	NA	289	Heterochromatin	0.00621005	0.0619687295763007	H3K27ac	0.999998166797147	0.999999234076658	0.999995485924968	0.0619687295763007	0.245567472989477	0.999996673756614
1:151116116	rs751292128	FAM63A_rs10305745_Known_2	0	0	1.7968e-05	NA	579	Heterochromatin	NA	0.999990261927779	H3K4me1	0.999998166797147	0.999999234076658	0.999995485924968	0.999990261927779	0.999994057042758	0.999996673756614
1:151116279	rs6674970	FAM63A_rs10305745_Known_2	0	0	1.6838e-05	NA	618	Heterochromatin	0.00428082	0.999990261927779	H3K4me1	0.999998166797147	0.999999234076658	0.999995485924968	0.999990261927779	0.999994057042758	0.999996673756614
1:151116496	rs4971009	FAM63A_rs10305745_Known_2	0	0	0.0001871	7.13101321327456e-05	141	Heterochromatin	0.0248924	0.999990261927779	H3K4me1	0.999998166797147	0.999999234076658	0.999995485924968	0.999990261927779	0.999994057042758	0.999996673756614
1:151120747	rs587604904	FAM63A_rs10305745_Known_2	0	0	0.002224	0.000716976928267622	53	Heterochromatin	NA	0.999990261927779	H3K4me1	0.999998166797147	0.999999234076658	0.999995485924968	0.999990261927779	0.999994057042758	0.999996673756614
1:151122489	rs7554936	FAM63A_rs10305745_Known_2	0	0	2.0696e-05	NA	494	Heterochromatin	0.0210786	0.999990261927779	H3K4me1	0.999998166797147	0.999999234076658	0.999995485924968	0.999990261927779	0.999994057042758	0.999996673756614
1:151123682	rs6681413	FAM63A_rs10305745_Known_2	0	0	0.0001375	5.27451464362951e-05	152	Heterochromatin	0.00274289	0.0244432270821059	H3K36me3	0.999998166797147	0.999999234076658	0.999995485924968	0.999990261927779	0.999994057042758	0.0244432270821059
1:151123970	rs112627384	FAM63A_rs10305745_Known_2	0	0	3.8633e-05	NA	282	Heterochromatin	0.0013463	0.999990261927779	H3K4me1	0.999998166797147	0.999999234076658	0.999995485924968	0.999990261927779	0.999994057042758	0.999996673756614
1:151125489	rs148097511	FAM63A_rs10305745_Known_2	0	0	4.0651e-05	NA	275	Heterochromatin	NA	0.999990261927779	H3K4me1	0.999998166797147	0.999999234076658	0.999995485924968	0.999990261927779	0.999994057042758	0.999996673756614
1:151125834	rs186902805	FAM63A_rs10305745_Known_2	0	0	4.4802e-05	NA	259	Heterochromatin	NA	0.999990261927779	H3K4me1	0.999998166797147	0.999999234076658	0.999995485924968	0.999990261927779	0.999994057042758	0.999996673756614
1:151129827	rs61819223	FAM63A_rs10305745_Known_2	0	0	6.9901e-05	0.00010395674860338	200	Transcriptional Elongation	0.0108824	0.999990261927779	H3K4me1	0.999998166797147	0.999999234076658	0.999995485924968	0.999990261927779	0.999994057042758	0.999996673756614
1:151130468	rs190261156	FAM63A_rs10305745_Known_2	0	0	2.8374e-05	3.94498988338384e-05	351	Transcriptional Elongation	NA	0.999990261927779	H3K4me1	0.999998166797147	0.999999234076658	0.999995485924968	0.999990261927779	0.999994057042758	0.999996673756614
1:151137051	rs75241464	FAM63A_rs10305745_Known_2	0	0	1.9378e-05	4.19630888386256e-05	541	Weak Promoter	NA	0.999990261927779	H3K4me1	0.999998166797147	0.999999234076658	0.999995485924968	0.999990261927779	0.999994057042758	0.999996673756614
1:151138567	rs41268542	FAM63A_rs10305745_Known_2	0	0	2.033e-05	8.31810877124016e-05	506	Active Promoter	NA	0.000308859718785903	H2K4me2	0.999998166797147	0.999999234076658	0.00152703230496533	0.808910299843437	0.999994057042758	0.000308859718785903
1:151141366	rs587623773	FAM63A_rs10305745_Known_2	0	0	4.7012e-05	NA	251	Transcriptional Elongation	NA	0.999990261927779	H3K4me1	0.999998166797147	0.999999234076658	0.999995485924968	0.999990261927779	0.999994057042758	0.999996673756614
1:151146457	rs145332889	FAM63A_rs10305745_Known_2	0	0	2.6378e-05	4.0457763751545e-05	380	Transcriptional Elongation	0.00410968	0.999990261927779	H3K4me1	0.999998166797147	0.999999234076658	0.999995485924968	0.999990261927779	0.999994057042758	0.999996673756614
1:151148079	rs141003813	FAM63A_rs10305745_Known_2	0	0	1.5086e-05	NA	723	Genic Enhancer	NA	0.999990261927779	H3K4me1	0.999998166797147	0.999999234076658	0.999995485924968	0.999990261927779	0.999994057042758	0.999996673756614
1:151148166	rs118042624	FAM63A_rs10305745_Known_2	0	0	0.00040116	NA	105	Genic Enhancer	NA	0.999990261927779	H3K4me1	0.999998166797147	0.999999234076658	0.999995485924968	0.999990261927779	0.999994057042758	0.999996673756614
1:151148384	rs186298988	FAM63A_rs10305745_Known_2	0	0	0.0001273	NA	155	Genic Enhancer	NA	0.999990261927779	H3K4me1	0.999998166797147	0.999999234076658	0.999995485924968	0.999990261927779	0.999994057042758	0.999996673756614
1:151151444	rs189992017	FAM63A_rs10305745_Known_2	0	0	1.6034e-05	NA	653	Transcriptional Elongation	NA	2.04498267027911e-09	PDX1	0.999998166797147	2.04498267027911e-09	0.935018512117538	0.0233389457288999	0.999994057042758	0.656240147894426
1:151152953	rs757610199	FAM63A_rs10305745_Known_2	0	0	2.1751e-05	NA	467	Transcriptional Elongation	NA	0.999990261927779	H3K4me1	0.999998166797147	0.999999234076658	0.999995485924968	0.999990261927779	0.999994057042758	0.999996673756614
1:151159175	rs114557577	FAM63A_rs10305745_Known_2	0	0	2.8875e-05	NA	347	Closed Strong Enhancer	NA	0.999990261927779	H3K4me1	0.999998166797147	0.999999234076658	0.999995485924968	0.999990261927779	0.999994057042758	0.999996673756614
1:151162471	rs201073461	FAM63A_rs10305745_Known_2	0	0	1.5922e-05	7.29192727430732e-05	659	Active Promoter	NA	3.71619222283341e-23	UMR	0.123803038913142	0.999999234076658	3.71619222283341e-23	0.999990261927779	0.999994057042758	1.61081608600657e-06
1:151164434	rs587645229	FAM63A_rs10305745_Known_2	0	0	2.9995e-05	NA	337	Low Methylation	NA	0.698184480604364	H3K4me1	0.999998166797147	0.999999234076658	0.999995485924968	0.698184480604364	0.999994057042758	0.999996673756614
1:151164767	rs185768663	FAM63A_rs10305745_Known_2	0	0	1.8885e-05	NA	548	Low Methylation	NA	0.203363218895819	H3K36me3	0.999998166797147	0.999999234076658	0.999995485924968	0.999990261927779	0.999994057042758	0.203363218895819
1:151167042	rs148473810	FAM63A_rs10305745_Known_2	0	0	3.4653e-05	NA	307	Low Methylation	NA	0.999990261927779	H3K4me1	0.999998166797147	0.999999234076658	0.999995485924968	0.999990261927779	0.999994057042758	0.999996673756614
1:151170126	rs186143958	FAM63A_rs10305745_Known_2	0	0	1.7039e-05	NA	609	Heterochromatin	NA	0.999990261927779	H3K4me1	0.999998166797147	0.999999234076658	0.999995485924968	0.999990261927779	0.999994057042758	0.999996673756614
1:151171217	rs41306235	FAM63A_rs10305745_Known_2	0	0	2.2055e-05	0.000100803190277517	463	Active Promoter	NA	0.999990261927779	H3K4me1	0.999998166797147	0.999999234076658	0.999995485924968	0.999990261927779	0.999994057042758	0.999996673756614
1:151172903	rs587722348	FAM63A_rs10305745_Known_2	0	0	3.7558e-05	7.57499932697118e-05	287	Weak Promoter	NA	0.347686808692601	H3K9ac	0.508969602547934	0.999999234076658	0.347686808692601	0.838864307738288	0.999994057042758	0.999996673756614
1:151173406	rs587771359	FAM63A_rs10305745_Known_2	0	0	1.7407e-05	NA	598	Closed Weak Enhancer	NA	0.999990261927779	H3K4me1	0.999998166797147	0.999999234076658	0.999995485924968	0.999990261927779	0.999994057042758	0.999996673756614
1:151175041	rs190850324	FAM63A_rs10305745_Known_2	0	0	1.9385e-05	NA	540	Closed Weak Enhancer	NA	0.999990261927779	H3K4me1	0.999998166797147	0.999999234076658	0.999995485924968	0.999990261927779	0.999994057042758	0.999996673756614
1:151176662	rs182043073	FAM63A_rs10305745_Known_2	0	0	1.7406e-05	NA	599	Closed Weak Enhancer	NA	0.999990261927779	H3K4me1	0.999998166797147	0.999999234076658	0.999995485924968	0.999990261927779	0.999994057042758	0.999996673756614
1:151177381	rs34209583	FAM63A_rs10305745_Known_2	0	0	3.8543e-05	NA	283	Closed Weak Enhancer	NA	0.999990261927779	H3K4me1	0.999998166797147	0.999999234076658	0.999995485924968	0.999990261927779	0.999994057042758	0.999996673756614
1:151180168	rs758713518	FAM63A_rs10305745_Known_2	0	0	1.776e-05	NA	588	Transcriptional Elongation	NA	0.999990261927779	H3K4me1	0.999998166797147	0.999999234076658	0.999995485924968	0.999990261927779	0.999994057042758	0.999996673756614
1:151182740	rs115592323	FAM63A_rs10305745_Known_2	0	0	2.484e-05	NA	398	Transcriptional Elongation	NA	0.999990261927779	H3K4me1	0.999998166797147	0.999999234076658	0.999995485924968	0.999990261927779	0.999994057042758	0.999996673756614
1:151185405	rs61817973	FAM63A_rs10305745_Known_2	0	0	2.8262e-05	NA	353	Heterochromatin	NA	0.999990261927779	H3K4me1	0.999998166797147	0.999999234076658	0.999995485924968	0.999990261927779	0.999994057042758	0.999996673756614
1:151192656	rs771762051	FAM63A_rs10305745_Known_2	0	0	2.5481e-05	NA	391	Heterochromatin	NA	0.999990261927779	H3K4me1	0.999998166797147	0.999999234076658	0.999995485924968	0.999990261927779	0.999994057042758	0.999996673756614
1:151193222	rs190596163	FAM63A_rs10305745_Known_2	0	0	1.857e-05	NA	558	Heterochromatin	NA	0.999990261927779	H3K4me1	0.999998166797147	0.999999234076658	0.999995485924968	0.999990261927779	0.999994057042758	0.999996673756614
1:151193232	rs587700309	FAM63A_rs10305745_Known_2	0	0	2.7826e-05	NA	360	Heterochromatin	NA	0.999990261927779	H3K4me1	0.999998166797147	0.999999234076658	0.999995485924968	0.999990261927779	0.999994057042758	0.999996673756614
1:151195473	rs192789140	FAM63A_rs10305745_Known_2	0	0	3.3261e-05	NA	315	Closed Strong Enhancer	NA	0.999990261927779	H3K4me1	0.999998166797147	0.999999234076658	0.999995485924968	0.999990261927779	0.999994057042758	0.999996673756614
1:151195799	rs186906854	FAM63A_rs10305745_Known_2	0	0	0.00012551	6.85960422625228e-05	157	Closed Strong Enhancer	NA	0.999990261927779	H3K4me1	0.999998166797147	0.999999234076658	0.999995485924968	0.999990261927779	0.999994057042758	0.999996673756614
1:151198169	rs939311458	FAM63A_rs10305745_Known_2	0	0	2.3472e-05	NA	434	Transcriptional Elongation	NA	0.999990261927779	H3K4me1	0.999998166797147	0.999999234076658	0.999995485924968	0.999990261927779	0.999994057042758	0.999996673756614
1:151198203	rs148106641	FAM63A_rs10305745_Known_2	0	0	3.2873e-05	NA	318	Heterochromatin	NA	0.999990261927779	H3K4me1	0.999998166797147	0.999999234076658	0.999995485924968	0.999990261927779	0.999994057042758	0.999996673756614
1:151204902	rs755778588	FAM63A_rs10305745_Known_2	0	0	6.7252e-05	NA	205	Transcriptional Elongation	NA	0.212163459626242	Exocrine_H3K27me3	0.999998166797147	0.999999234076658	0.999995485924968	0.999990261927779	0.212163459626242	0.713564056727267
1:151206870	rs61744400	FAM63A_rs10305745_Known_2	0	0	1.5743e-05	9.33262720253142e-05	675	Transcriptional Elongation	NA	0.999990261927779	H3K4me1	0.999998166797147	0.999999234076658	0.999995485924968	0.999990261927779	0.999994057042758	0.999996673756614
1:151208845	rs12739135	FAM63A_rs10305745_Known_2	0	0	6.2822e-05	0.000102187095213967	212	Transcriptional Elongation	0.00891691	0.999990261927779	H3K4me1	0.999998166797147	0.999999234076658	0.999995485924968	0.999990261927779	0.999994057042758	0.999996673756614
1:151213805	rs182751475	FAM63A_rs10305745_Known_2	0	0	0.0003644	0.00034416917088995	108	Transcriptional Elongation	NA	0.999990261927779	H3K4me1	0.999998166797147	0.999999234076658	0.999995485924968	0.999990261927779	0.999994057042758	0.999996673756614
1:151213897	rs587753207	FAM63A_rs10305745_Known_2	0	0	3.2762e-05	2.86917887072421e-05	319	Transcriptional Elongation	NA	0.999990261927779	H3K4me1	0.999998166797147	0.999999234076658	0.999995485924968	0.999990261927779	0.999994057042758	0.999996673756614
1:151214350	rs114439572	FAM63A_rs10305745_Known_2	0	0	2.7229e-05	3.03081782817865e-05	368	Transcriptional Elongation	0.0201223	0.999990261927779	H3K4me1	0.999998166797147	0.999999234076658	0.999995485924968	0.999990261927779	0.999994057042758	0.999996673756614
1:151217329	rs7531602	FAM63A_rs145904381_Known_1	0	1	0.00083364	0.00164952516840579	6	Transcriptional Elongation	0.0168883	0.999990261927779	H3K4me1	0.999998166797147	0.999999234076658	0.999995485924968	0.999990261927779	0.999994057042758	0.999996673756614
1:151220986	rs587600805	FAM63A_rs10305745_Known_2	0	0	1.6805e-05	NA	620	Transcriptional Elongation	NA	0.575694506592291	LMR	0.98183049894689	0.999999234076658	0.999995485924968	0.575694506592291	0.999994057042758	0.999996673756614
1:151221476	rs190176511	FAM63A_rs10305745_Known_2	0	0	2.2831e-05	NA	449	Transcriptional Elongation	NA	0.999990261927779	H3K4me1	0.999998166797147	0.999999234076658	0.999995485924968	0.999990261927779	0.999994057042758	0.999996673756614
1:151222845	rs138543582	FAM63A_rs10305745_Known_2	0	0	2.4618e-05	NA	405	Heterochromatin	NA	7.74357673800957e-51	FOXA2	0.0319155108559015	7.74357673800957e-51	0.86029100760231	1.24888902090438e-07	3.43175662367861e-07	3.4934160218761e-16
1:151223402	rs112643948	FAM63A_rs10305745_Known_2	0	0	9.9019e-05	3.42161466693491e-05	166	Heterochromatin	NA	0.999990261927779	H3K4me1	0.999998166797147	0.999999234076658	0.999995485924968	0.999990261927779	0.999994057042758	0.999996673756614
1:151225103	rs12743210	FAM63A_rs10305745_Known_2	0	0	6.5953e-05	2.69762436578759e-05	208	Heterochromatin	0.00774774	0.999990261927779	H3K4me1	0.999998166797147	0.999999234076658	0.999995485924968	0.999990261927779	0.999994057042758	0.999996673756614
1:151228113	rs141532688	FAM63A_rs10305745_Known_2	0	0	2.0426e-05	NA	501	Weak Promoter	NA	0.000226982845131726	H2K4me2	0.510825913743268	0.999999234076658	0.00026923162311099	0.0231838418625593	0.999994057042758	0.000226982845131726
1:151229553	rs954709258	FAM63A_rs10305745_Known_2	0	0	2.3197e-05	NA	439	Heterochromatin	NA	0.999990261927779	H3K4me1	0.999998166797147	0.999999234076658	0.999995485924968	0.999990261927779	0.999994057042758	0.999996673756614
1:151233007	rs16833107	FAM63A_rs10305745_Known_2	0	0	5.4046e-05	NA	226	Heterochromatin	0.00890694	0.019860359767666	NKX2.2	0.999998166797147	0.019860359767666	0.999995485924968	0.999990261927779	0.999994057042758	0.703371630284788
1:151233107	rs143927812	FAM63A_rs10305745_Known_2	0	0	0.00010115	NA	164	Heterochromatin	NA	0.999990261927779	H3K4me1	0.999998166797147	0.999999234076658	0.999995485924968	0.999990261927779	0.999994057042758	0.999996673756614
1:151233984	rs587745747	FAM63A_rs10305745_Known_2	0	0	1.7437e-05	NA	597	Heterochromatin	NA	0.000690402059931471	H3K36me3	0.999998166797147	0.0691537571655748	0.999995485924968	0.227365747114121	0.999994057042758	0.000690402059931471
1:151234165	rs768995330	FAM63A_rs10305745_Known_2	0	0	0.0011684	0.000269031067867605	66	Heterochromatin	NA	0.214311526233378	H3K79me2	0.999998166797147	0.999999234076658	0.999995485924968	0.999990261927779	0.999994057042758	0.214311526233378
1:151237065	rs112464484	FAM63A_rs10305745_Known_2	0	0	4.9852e-05	5.01475577766985e-05	240	Transcriptional Elongation	NA	0.999990261927779	H3K4me1	0.999998166797147	0.999999234076658	0.999995485924968	0.999990261927779	0.999994057042758	0.999996673756614
1:151240318	rs138522598	FAM63A_rs10305745_Known_2	0	0	4.3149e-05	4.43227561369654e-05	266	Transcriptional Elongation	NA	0.999990261927779	H3K4me1	0.999998166797147	0.999999234076658	0.999995485924968	0.999990261927779	0.999994057042758	0.999996673756614
1:151241734	rs182832633	FAM63A_rs10305745_Known_2	0	0	5.2022e-05	NA	233	Heterochromatin	NA	0.999990261927779	H3K4me1	0.999998166797147	0.999999234076658	0.999995485924968	0.999990261927779	0.999994057042758	0.999996673756614
1:151241909	rs35485741	FAM63A_rs10305745_Known_2	0	0	6.1494e-05	NA	213	Heterochromatin	0.00933992	0.999990261927779	H3K4me1	0.999998166797147	0.999999234076658	0.999995485924968	0.999990261927779	0.999994057042758	0.999996673756614
1:151243352	rs116010424	FAM63A_rs10305745_Known_2	0	0	1.9641e-05	NA	531	Heterochromatin	NA	0.999990261927779	H3K4me1	0.999998166797147	0.999999234076658	0.999995485924968	0.999990261927779	0.999994057042758	0.999996673756614
1:151245671	rs144948045	FAM63A_rs145904381_Known_1	0	1	0.00021367	NA	21	Heterochromatin	NA	0.999990261927779	H3K4me1	0.999998166797147	0.999999234076658	0.999995485924968	0.999990261927779	0.999994057042758	0.999996673756614
1:151245722	rs138809283	FAM63A_rs10305745_Known_2	0	0	1.7129e-05	NA	606	Heterochromatin	NA	0.999990261927779	H3K4me1	0.999998166797147	0.999999234076658	0.999995485924968	0.999990261927779	0.999994057042758	0.999996673756614
1:151249586	rs587600052	FAM63A_rs10305745_Known_2	0	0	2.3976e-05	NA	425	Heterochromatin	NA	0.999990261927779	H3K4me1	0.999998166797147	0.999999234076658	0.999995485924968	0.999990261927779	0.999994057042758	0.999996673756614
1:151249945	rs587670772	FAM63A_rs10305745_Known_2	0	0	1.8558e-05	NA	560	Heterochromatin	NA	8.93671446033464e-08	Alpha_ATAC	8.93671446033464e-08	0.999999234076658	0.999995485924968	0.999990261927779	0.000263893894798941	0.00853276312669461
1:151250233	rs145054478	FAM63A_rs10305745_Known_2	0	0	1.9402e-05	NA	538	Heterochromatin	NA	0.999990261927779	H3K4me1	0.999998166797147	0.999999234076658	0.999995485924968	0.999990261927779	0.999994057042758	0.999996673756614
1:151252130	rs35946639	FAM63A_rs10305745_Known_2	0	0	2.653e-05	NA	377	Heterochromatin	0.00873536	0.999990261927779	H3K4me1	0.999998166797147	0.999999234076658	0.999995485924968	0.999990261927779	0.999994057042758	0.999996673756614
1:151253683	rs757710781	FAM63A_rs10305745_Known_2	0	0	1.5838e-05	6.2162068737004e-05	668	Active Promoter	NA	2.48198471703202e-50	Exocrine_H3K4me3	4.72643465173536e-17	2.33724510661319e-36	2.48198471703202e-50	9.42318186653565e-15	0.781611794438698	1.17980948418934e-36
1:151254023	rs59912932	FAM63A_rs10305745_Known_2	0	0	3.1745e-05	0.000166948823743201	327	Active Promoter	0.0129132	2.0207482544542e-11	UMR	0.272882454622686	0.999999234076658	2.0207482544542e-11	0.0118839340903867	0.999994057042758	6.68189382479744e-09
1:151254036	rs11587537	FAM63A_rs10305745_Known_2	0	0	2.4699e-05	0.000119581761526782	403	Active Promoter	0.0138294	1.84056778278349e-08	H2K4me2	0.999998166797147	0.999999234076658	8.19389330124657e-08	0.0752741328278182	0.999994057042758	1.84056778278349e-08
1:151254524	rs587629813	FAM63A_rs10305745_Known_2	0	0	1.8652e-05	NA	554	Active Promoter	NA	2.34001282832948e-06	UMR	0.999998166797147	0.999999234076658	2.34001282832948e-06	0.932253316414886	0.999994057042758	8.44751694221817e-06
1:151254907	rs150905736	FAM63A_rs10305745_Known_2	0	0	3.0056e-05	NA	336	Active Promoter	NA	5.13683597875013e-05	UMR	0.449211495928954	0.999999234076658	5.13683597875013e-05	0.399988698883488	0.999994057042758	0.934112395455967
1:151257147	rs191867502	FAM63A_rs10305745_Known_2	0	0	2.3104e-05	NA	442	Closed Strong Enhancer	NA	0.999990261927779	H3K4me1	0.999998166797147	0.999999234076658	0.999995485924968	0.999990261927779	0.999994057042758	0.999996673756614
1:151258227	rs587600543	FAM63A_rs10305745_Known_2	0	0	2.7953e-05	NA	357	Transcriptional Elongation	NA	0.999990261927779	H3K4me1	0.999998166797147	0.999999234076658	0.999995485924968	0.999990261927779	0.999994057042758	0.999996673756614
1:151259043	rs2298265	FAM63A_rs10305745_Known_2	0	0	3.5716e-05	0.000157275339887535	298	Genic Enhancer	0.0115376	0.999990261927779	H3K4me1	0.999998166797147	0.999999234076658	0.999995485924968	0.999990261927779	0.999994057042758	0.999996673756614
1:151259543	rs3748545	FAM63A_rs10305745_Known_2	0	0	2.8965e-05	0.000127619956722625	346	Genic Enhancer	0.0115396	0.999990261927779	H3K4me1	0.999998166797147	0.999999234076658	0.999995485924968	0.999990261927779	0.999994057042758	0.999996673756614
1:151259604	rs151093902	FAM63A_rs10305745_Known_2	0	0	2.2919e-05	NA	448	Genic Enhancer	NA	0.999990261927779	H3K4me1	0.999998166797147	0.999999234076658	0.999995485924968	0.999990261927779	0.999994057042758	0.999996673756614
1:151260148	rs149906483	FAM63A_rs10305745_Known_2	0	0	2.9039e-05	9.67387219303466e-05	345	Genic Enhancer	NA	0.999990261927779	H3K4me1	0.999998166797147	0.999999234076658	0.999995485924968	0.999990261927779	0.999994057042758	0.999996673756614
1:151262355	rs61818002	FAM63A_rs10305745_Known_2	0	0	0.0003659	0.00130117613232662	107	Genic Enhancer	NA	0.999990261927779	H3K4me1	0.999998166797147	0.999999234076658	0.999995485924968	0.999990261927779	0.999994057042758	0.999996673756614
1:151263820	rs149133961	FAM63A_rs10305745_Known_2	0	0	2.5132e-05	NA	394	Genic Enhancer	NA	0.999990261927779	H3K4me1	0.999998166797147	0.999999234076658	0.999995485924968	0.999990261927779	0.999994057042758	0.999996673756614
1:151266073	rs184418292	FAM63A_rs10305745_Known_2	0	0	2.2079e-05	NA	462	Genic Enhancer	NA	0.999990261927779	H3K4me1	0.999998166797147	0.999999234076658	0.999995485924968	0.999990261927779	0.999994057042758	0.999996673756614
1:151266354	rs77416301	FAM63A_rs10305745_Known_2	0	0	0.00024056	0.000176834598693786	124	Genic Enhancer	NA	0.999990261927779	H3K4me1	0.999998166797147	0.999999234076658	0.999995485924968	0.999990261927779	0.999994057042758	0.999996673756614
1:151267069	rs142234366	FAM63A_rs10305745_Known_2	0	0	2.7219e-05	NA	369	Genic Enhancer	NA	0.999990261927779	H3K4me1	0.999998166797147	0.999999234076658	0.999995485924968	0.999990261927779	0.999994057042758	0.999996673756614
1:151268590	rs185716534	FAM63A_rs10305745_Known_2	0	0	1.9934e-05	NA	516	Genic Enhancer	NA	0.999990261927779	H3K4me1	0.999998166797147	0.999999234076658	0.999995485924968	0.999990261927779	0.999994057042758	0.999996673756614
1:151270157	rs756689246	FAM63A_rs10305745_Known_2	0	0	3.1456e-05	NA	329	Transcriptional Elongation	NA	0.999990261927779	H3K4me1	0.999998166797147	0.999999234076658	0.999995485924968	0.999990261927779	0.999994057042758	0.999996673756614
1:151271066	rs78172410	FAM63A_rs10305745_Known_2	0	0	1.5353e-05	NA	704	Transcriptional Elongation	NA	0.999990261927779	H3K4me1	0.999998166797147	0.999999234076658	0.999995485924968	0.999990261927779	0.999994057042758	0.999996673756614
1:151271885	rs587630633	FAM63A_rs10305745_Known_2	0	0	2.0244e-05	NA	510	Transcriptional Elongation	NA	0.999990261927779	H3K4me1	0.999998166797147	0.999999234076658	0.999995485924968	0.999990261927779	0.999994057042758	0.999996673756614
1:151275165	rs587745742	FAM63A_rs10305745_Known_2	0	0	3.212e-05	3.98636075773511e-05	323	Transcriptional Elongation	NA	0.999990261927779	H3K4me1	0.999998166797147	0.999999234076658	0.999995485924968	0.999990261927779	0.999994057042758	0.999996673756614
1:151275198	rs587698731	FAM63A_rs10305745_Known_2	0	0	1.7826e-05	NA	584	Transcriptional Elongation	NA	0.999990261927779	H3K4me1	0.999998166797147	0.999999234076658	0.999995485924968	0.999990261927779	0.999994057042758	0.999996673756614
1:151277431	rs587706748	FAM63A_rs10305745_Known_2	0	0	2.1389e-05	NA	478	Transcriptional Elongation	NA	0.999990261927779	H3K4me1	0.999998166797147	0.999999234076658	0.999995485924968	0.999990261927779	0.999994057042758	0.999996673756614
1:151277685	rs587659865	FAM63A_rs10305745_Known_2	0	0	2.1448e-05	NA	475	Transcriptional Elongation	NA	0.999990261927779	H3K4me1	0.999998166797147	0.999999234076658	0.999995485924968	0.999990261927779	0.999994057042758	0.999996673756614
1:151277707	rs587677437	FAM63A_rs10305745_Known_2	0	0	1.8607e-05	NA	555	Transcriptional Elongation	NA	0.999990261927779	H3K4me1	0.999998166797147	0.999999234076658	0.999995485924968	0.999990261927779	0.999994057042758	0.999996673756614
1:151279323	rs192154135	FAM63A_rs145904381_Known_1	0	1	0.099259	0.280250792410928	2	Transcriptional Elongation	NA	0.999990261927779	H3K4me1	0.999998166797147	0.999999234076658	0.999995485924968	0.999990261927779	0.999994057042758	0.999996673756614
1:151279487	rs112814461	FAM63A_rs10305745_Known_2	0	0	2.4691e-05	3.56819907906064e-05	404	Transcriptional Elongation	NA	0.999990261927779	H3K4me1	0.999998166797147	0.999999234076658	0.999995485924968	0.999990261927779	0.999994057042758	0.999996673756614
1:151279855	rs1780586	FAM63A_rs10305745_Known_2	0	0	2.9659e-05	4.85197769726707e-05	342	Transcriptional Elongation	0.00839109	0.999990261927779	H3K4me1	0.999998166797147	0.999999234076658	0.999995485924968	0.999990261927779	0.999994057042758	0.999996673756614
1:151282841	rs1752388	FAM63A_rs10305745_Known_2	0	0	3.5662e-05	3.14100208427316e-05	299	Closed Strong Enhancer	0.019578	0.95299741551091	H2K4me1	0.999998166797147	0.999999234076658	0.999995485924968	0.95299741551091	0.999994057042758	0.999996673756614
1:151474937	rs113343239	FAM63A_rs145904381_Known_1	0	1	0.00077976	0.000910635213223174	11	Closed Strong Enhancer	0.00550828	0.999990261927779	H3K4me1	0.999998166797147	0.999999234076658	0.999995485924968	0.999990261927779	0.999994057042758	0.999996673756614
1:177797347	rs72698507	SEC16B_rs539515_Novel_1	0	0	0.0018356	NA	44	Heterochromatin	0.0417424	0.999990261927779	H3K4me1	0.999998166797147	0.999999234076658	0.999995485924968	0.999990261927779	0.999994057042758	0.999996673756614
1:177798837	rs11586243	SEC16B_rs539515_Novel_1	0	0	0.0021314	NA	39	Heterochromatin	0.0417425	0.999990261927779	H3K4me1	0.999998166797147	0.999999234076658	0.999995485924968	0.999990261927779	0.999994057042758	0.999996673756614
1:177799888	rs4509539	SEC16B_rs539515_Novel_1	0	0	0.0019778	NA	40	Heterochromatin	0.0417425	0.999990261927779	H3K4me1	0.999998166797147	0.999999234076658	0.999995485924968	0.999990261927779	0.999994057042758	0.999996673756614
1:177802424	rs12736514	SEC16B_rs539515_Novel_1	0	0	0.0021314	0.00122738179293273	38	Heterochromatin	0.0417425	0.389769576213653	H3K9me3	0.999998166797147	0.999999234076658	0.999995485924968	0.999990261927779	0.389769576213653	0.999996673756614
1:177802710	rs4132288	SEC16B_rs539515_Novel_1	0	0	0.0018356	NA	43	Heterochromatin	0.0417425	0.999990261927779	H3K4me1	0.999998166797147	0.999999234076658	0.999995485924968	0.999990261927779	0.999994057042758	0.999996673756614
1:177803163	rs1854289	SEC16B_rs539515_Novel_1	0	0	0.0057181	0.00289099777729189	33	Heterochromatin	0.0528388	8.4777574826802e-08	PDX1	0.0621622219804372	8.4777574826802e-08	0.999995485924968	0.999990261927779	0.734525163468811	0.284841068951846
1:177804191	rs12760319	SEC16B_rs539515_Novel_1	0	0	0.0018356	NA	42	Heterochromatin	0.0417425	0.999990261927779	H3K4me1	0.999998166797147	0.999999234076658	0.999995485924968	0.999990261927779	0.999994057042758	0.999996673756614
1:177804240	rs17360224	SEC16B_rs539515_Novel_1	0	0	0.0018356	NA	41	Heterochromatin	0.0417425	0.999990261927779	H3K4me1	0.999998166797147	0.999999234076658	0.999995485924968	0.999990261927779	0.999994057042758	0.999996673756614
1:177806838	rs2902200	SEC16B_rs539515_Novel_1	0	0	0.0028794	0.00154163481233936	37	Heterochromatin	0.0554161	0.999990261927779	H3K4me1	0.999998166797147	0.999999234076658	0.999995485924968	0.999990261927779	0.999994057042758	0.999996673756614
1:177808742	rs1815367	SEC16B_rs539515_Novel_1	0	0	0.0077891	0.00367439530433392	26	Heterochromatin	0.0402455	0.999990261927779	H3K4me1	0.999998166797147	0.999999234076658	0.999995485924968	0.999990261927779	0.999994057042758	0.999996673756614
1:177809084	rs34551500	SEC16B_rs539515_Novel_1	0	0	0.006176	0.00329444165366233	30	Heterochromatin	0.121683	0.999990261927779	H3K4me1	0.999998166797147	0.999999234076658	0.999995485924968	0.999990261927779	0.999994057042758	0.999996673756614
1:177809120	rs12731430	SEC16B_rs539515_Novel_1	0	0	0.0057473	0.00393426780124148	31	Heterochromatin	0.0532356	0.999990261927779	H3K4me1	0.999998166797147	0.999999234076658	0.999995485924968	0.999990261927779	0.999994057042758	0.999996673756614
1:177809133	rs12735657	SEC16B_rs539515_Novel_1	0	0	0.0030654	0.00123210183828389	36	Heterochromatin	0.0769541	0.999990261927779	H3K4me1	0.999998166797147	0.999999234076658	0.999995485924968	0.999990261927779	0.999994057042758	0.999996673756614
1:177809560	rs10913445	SEC16B_rs539515_Novel_1	0	0	0.0033098	0.00129240241766406	35	Heterochromatin	0.0769543	0.999990261927779	H3K4me1	0.999998166797147	0.999999234076658	0.999995485924968	0.999990261927779	0.999994057042758	0.999996673756614
1:177811939	rs12737338	SEC16B_rs539515_Novel_1	0	0	0.006176	0.00353082392487104	29	Heterochromatin	0.0746941	0.999990261927779	H3K4me1	0.999998166797147	0.999999234076658	0.999995485924968	0.999990261927779	0.999994057042758	0.999996673756614
1:177812740	rs11588039	SEC16B_rs539515_Novel_1	0	0	0.0077891	0.00358518444717794	25	Heterochromatin	0.040131	0.999990261927779	H3K4me1	0.999998166797147	0.999999234076658	0.999995485924968	0.999990261927779	0.999994057042758	0.999996673756614
1:177815769	rs12757638	SEC16B_rs539515_Novel_1	0	0	0.0077891	0.00397967823755414	24	Heterochromatin	0.0401285	0.999990261927779	H3K4me1	0.999998166797147	0.999999234076658	0.999995485924968	0.999990261927779	0.999994057042758	0.999996673756614
1:177815843	rs12097393	SEC16B_rs539515_Novel_1	0	0	0.0066716	0.00384879698002052	28	Heterochromatin	0.0746906	0.999990261927779	H3K4me1	0.999998166797147	0.999999234076658	0.999995485924968	0.999990261927779	0.999994057042758	0.999996673756614
1:177816796	rs36055936	SEC16B_rs539515_Novel_1	0	0	0.0066716	0.00341222278532728	27	Heterochromatin	0.053442	0.999990261927779	H3K4me1	0.999998166797147	0.999999234076658	0.999995485924968	0.999990261927779	0.999994057042758	0.999996673756614
1:177817666	rs12730934	SEC16B_rs539515_Novel_1	0	0	0.0084182	0.00862927291180102	23	Closed Weak Enhancer	0.0377664	0.999990261927779	H3K4me1	0.999998166797147	0.999999234076658	0.999995485924968	0.999990261927779	0.999994057042758	0.999996673756614
1:177830626	rs35215534	SEC16B_rs539515_Novel_1	0	0	0.014464	0.00876530421881736	21	Heterochromatin	0.0412162	0.00127629586974819	H3K9me3	0.999998166797147	0.999999234076658	0.999995485924968	0.999990261927779	0.00127629586974819	0.999996673756614
1:177833576	rs4142027	SEC16B_rs539515_Novel_1	0	0	0.014464	0.0187468801238193	20	Closed Weak Enhancer	0.0410513	0.145959603543215	Acinar_ATAC	0.145959603543215	0.999999234076658	0.999995485924968	0.999990261927779	0.999994057042758	0.999996673756614
1:177835638	rs34472009	SEC16B_rs539515_Novel_1	0	0	0.0057181	0.00235017258093392	32	Heterochromatin	0.042669	0.814828077402307	H3K4me1	0.999998166797147	0.999999234076658	0.999995485924968	0.814828077402307	0.999994057042758	0.999996673756614
1:177841685	rs6670873	SEC16B_rs539515_Novel_1	0	0	0.012443	0.237549282421594	22	Open Strong Enhancer	0.0274361	0.000627577082196409	H3K9ac	0.999998166797147	0.999999234076658	0.000627577082196409	0.0290731512703137	0.999994057042758	0.999996673756614
1:177843479	rs2094510	SEC16B_rs539515_Novel_1	0	0	0.018466	0.0234825256248599	19	Closed Weak Enhancer	0.014067	0.999990261927779	H3K4me1	0.999998166797147	0.999999234076658	0.999995485924968	0.999990261927779	0.999994057042758	0.999996673756614
1:177852580	rs633715	SEC16B_rs539515_Novel_1	0	0	0.0056891	0.0017157264850474	34	Heterochromatin	0.0348282	0.999990261927779	H3K4me1	0.999998166797147	0.999999234076658	0.999995485924968	0.999990261927779	0.999994057042758	0.999996673756614
1:177855517	rs516636	SEC16B_rs539515_Novel_1	0	0	0.027952	0.0178156711765752	17	Closed Weak Enhancer	0.034424	0.00740339226326509	H2A.Z	0.00740339226326509	0.999999234076658	0.999995485924968	0.999990261927779	0.999994057042758	0.999996673756614
1:177861357	rs661691	SEC16B_rs539515_Novel_1	0	0	0.023768	0.0321402088096326	18	Transcriptional Elongation	0.0263066	0.999990261927779	H3K4me1	0.999998166797147	0.999999234076658	0.999995485924968	0.999990261927779	0.999994057042758	0.999996673756614
1:177868990	rs670323	SEC16B_rs539515_Novel_1	0	0	0.049559	0.034636432793858	11	Closed Weak Enhancer	0.0201653	0.0502307247452499	H2A.Z	0.0502307247452499	0.999999234076658	0.999995485924968	0.999990261927779	0.999994057042758	0.999996673756614
1:177872905	rs571567	SEC16B_rs539515_Novel_1	0	0	0.049559	0.0346419328467036	10	Closed Weak Enhancer	0.0259415	0.999990261927779	H3K4me1	0.999998166797147	0.999999234076658	0.999995485924968	0.999990261927779	0.999994057042758	0.999996673756614
1:177873210	rs574367	SEC16B_rs539515_Novel_1	0	0	0.049559	0.151286453590872	9	Open Weak Enhancer	0.0259405	1.24145142435576e-24	H3K79me2	1.3240565467275e-15	4.75056986079562e-16	0.999995485924968	0.0685182863204041	3.29989785126118e-12	1.24145142435576e-24
1:177873841	rs490689	SEC16B_rs539515_Novel_1	0	0	0.049559	0.035764743634897	8	Closed Weak Enhancer	0.0259556	0.999990261927779	H3K4me1	0.999998166797147	0.999999234076658	0.999995485924968	0.999990261927779	0.999994057042758	0.999996673756614
1:177875514	rs527248	SEC16B_rs539515_Novel_1	0	0	0.045643	0.0148200423939675	12	Heterochromatin	0.0258178	0.999990261927779	H3K4me1	0.999998166797147	0.999999234076658	0.999995485924968	0.999990261927779	0.999994057042758	0.999996673756614
1:177876946	rs589500	SEC16B_rs539515_Novel_1	0	0	0.038735	0.0284226730907969	13	Closed Weak Enhancer	0.0251584	0.458168512910261	Alpha_H3K27me3	0.999998166797147	0.999999234076658	0.999995485924968	0.999990261927779	0.458168512910261	0.999996673756614
1:177878933	rs532504	SEC16B_rs539515_Novel_1	0	0	0.032894	0.0250431406195647	15	Closed Weak Enhancer	0.0168361	0.999990261927779	H3K4me1	0.999998166797147	0.999999234076658	0.999995485924968	0.999990261927779	0.999994057042758	0.999996673756614
1:177879935	rs633754	SEC16B_rs539515_Novel_1	0	0	0.035692	0.0116367118078828	14	Heterochromatin	0.0252537	0.999990261927779	H3K4me1	0.999998166797147	0.999999234076658	0.999995485924968	0.999990261927779	0.999994057042758	0.999996673756614
1:177881424	rs1266155	SEC16B_rs539515_Novel_1	0	0	0.053819	0.017610569205914	4	Heterochromatin	0.0252909	0.999990261927779	H3K4me1	0.999998166797147	0.999999234076658	0.999995485924968	0.999990261927779	0.999994057042758	0.999996673756614
1:177881651	rs693232	SEC16B_rs539515_Novel_1	0	0	0.032307	0.0172758659900177	16	Heterochromatin	0.0196674	0.999990261927779	H3K4me1	0.999998166797147	0.999999234076658	0.999995485924968	0.999990261927779	0.999994057042758	0.999996673756614
1:177889025	rs539515	SEC16B_rs539515_Novel_1	0	0	0.067087	0.0223411146579523	1	Heterochromatin	0.0295198	0.999990261927779	H3K4me1	0.999998166797147	0.999999234076658	0.999995485924968	0.999990261927779	0.999994057042758	0.999996673756614
1:177889480	rs543874	SEC16B_rs539515_Novel_1	0	0	0.052509	0.0195094874511049	7	Heterochromatin	0.0295979	0.367704706176336	H2A.Z	0.367704706176336	0.999999234076658	0.999995485924968	0.999990261927779	0.999994057042758	0.999996673756614
1:177894287	rs506589	SEC16B_rs539515_Novel_1	0	0	0.056968	0.0210471022248189	3	Heterochromatin	0.0355104	0.795171668419441	H2A.Z	0.795171668419441	0.999999234076658	0.999995485924968	0.999990261927779	0.999994057042758	0.999996673756614
1:177894591	rs509325	SEC16B_rs539515_Novel_1	0	0	0.052509	0.0187520801737824	6	Heterochromatin	0.0353397	0.899779320446622	H2A.Z	0.899779320446622	0.999999234076658	0.999995485924968	0.999990261927779	0.999994057042758	0.999996673756614
1:177899121	rs545608	SEC16B_rs539515_Novel_1	0	0	0.052509	0.0749735203607611	5	Transcriptional Elongation	0.0283137	9.05365691918713e-09	NKX6.1	0.00306846440419135	9.05365691918713e-09	0.999995485924968	0.000328478490328315	0.0274905637633792	0.999996673756614
1:177913519	rs10913469	SEC16B_rs539515_Novel_1	0	0	0.056968	0.0681577548735065	2	Transcriptional Elongation	0.00162905	0.999990261927779	H3K4me1	0.999998166797147	0.999999234076658	0.999995485924968	0.999990261927779	0.999994057042758	0.999996673756614
1:205039295	rs56283998	DSTYK_rs12048743_Novel_1	0	0	0.0086865	0.00266978853109423	41	Low Methylation	0.00680512	0.999990261927779	H3K4me1	0.999998166797147	0.999999234076658	0.999995485924968	0.999990261927779	0.999994057042758	0.999996673756614
1:205041542	rs3903399	DSTYK_rs12048743_Novel_1	0	0	0.002335	NA	54	Low Methylation	0.0044573	0.999990261927779	H3K4me1	0.999998166797147	0.999999234076658	0.999995485924968	0.999990261927779	0.999994057042758	0.999996673756614
1:205042583	rs1002926	DSTYK_rs12048743_Novel_1	0	0	0.0037112	NA	51	Low Methylation	0.00456781	0.958611263503053	H3K9ac	0.999998166797147	0.999999234076658	0.958611263503053	0.999990261927779	0.999994057042758	0.999996673756614
1:205044339	rs11240351	DSTYK_rs12048743_Novel_1	0	0	0.04648	0.00802516315855544	4	Low Methylation	0.00118431	0.000792862310573955	ATAC	0.000792862310573955	0.999999234076658	0.999995485924968	0.0675019850339953	0.52569166656249	0.197260785605522
1:205044842	rs28447128	DSTYK_rs12048743_Novel_1	0	0	0.0039662	NA	50	Low Methylation	0.00463848	0.396044892043311	H2K4me1	0.999998166797147	0.999999234076658	0.944926509988982	0.396044892043311	0.999994057042758	0.999996673756614
1:205045087	rs1572993	DSTYK_rs12048743_Novel_1	0	0	0.05085	0.043640223453739	3	Lowly-Methylated Weak Enhancer	0.00701554	0.553628781867094	Exocrine_H3K27me3	0.999998166797147	0.999999234076658	0.999995485924968	0.934770049188216	0.553628781867094	0.999996673756614
1:205046894	rs16855045	DSTYK_rs12048743_Novel_1	0	0	0.0039662	0.00106355256139469	49	Heterochromatin	0.00458535	0.999990261927779	H3K4me1	0.999998166797147	0.999999234076658	0.999995485924968	0.999990261927779	0.999994057042758	0.999996673756614
1:205048482	rs16855051	DSTYK_rs12048743_Novel_1	0	0	0.0045324	0.0011627328396945	47	Heterochromatin	0.00678302	0.999990261927779	H3K4me1	0.999998166797147	0.999999234076658	0.999995485924968	0.999990261927779	0.999994057042758	0.999996673756614
1:205048616	rs16855053	DSTYK_rs12048743_Novel_1	0	0	0.0045324	0.00167268985961114	46	Heterochromatin	0.00458723	0.00562335346214019	H3K79me2	0.492037202992759	0.999999234076658	0.999995485924968	0.49917326403919	0.999994057042758	0.00562335346214019
1:205061534	rs74787661	DSTYK_rs12048743_Novel_1	0	0	0.0051362	0.00640560237302698	44	Transcriptional Elongation	0.00784821	0.999990261927779	H3K4me1	0.999998166797147	0.999999234076658	0.999995485924968	0.999990261927779	0.999994057042758	0.999996673756614
1:205062361	rs10900446	DSTYK_rs12048743_Novel_1	0	0	0.015588	0.0278963178450364	26	Transcriptional Elongation	0.00502679	0.999990261927779	H3K4me1	0.999998166797147	0.999999234076658	0.999995485924968	0.999990261927779	0.999994057042758	0.999996673756614
1:205062433	rs12033493	DSTYK_rs12048743_Novel_1	0	0	0.0044998	0.00567303783637726	48	Transcriptional Elongation	0.007832	0.999990261927779	H3K4me1	0.999998166797147	0.999999234076658	0.999995485924968	0.999990261927779	0.999994057042758	0.999996673756614
1:205070573	rs11240358	DSTYK_rs12048743_Novel_1	0	0	0.033928	0.0783045666489913	8	Transcriptional Elongation	0.00360594	0.999990261927779	H3K4me1	0.999998166797147	0.999999234076658	0.999995485924968	0.999990261927779	0.999994057042758	0.999996673756614
1:205075641	rs10900448	DSTYK_rs12048743_Novel_1	0	0	0.05085	0.0739047745312983	2	Transcriptional Elongation	0.00345113	0.00969295309425382	H3K9me3	0.999998166797147	0.999999234076658	0.999995485924968	0.999990261927779	0.00969295309425382	0.999996673756614
1:205077033	rs12022384	DSTYK_rs12048743_Novel_1	0	0	0.011742	0.019123062885105	31	Transcriptional Elongation	0.00433222	0.999990261927779	H3K4me1	0.999998166797147	0.999999234076658	0.999995485924968	0.999990261927779	0.999994057042758	0.999996673756614
1:205080963	rs7514499	DSTYK_rs12048743_Novel_1	0	0	0.0155	0.0325894361113299	27	Transcriptional Elongation	0.00619697	0.999990261927779	H3K4me1	0.999998166797147	0.999999234076658	0.999995485924968	0.999990261927779	0.999994057042758	0.999996673756614
1:205081583	rs12027259	DSTYK_rs12048743_Novel_1	0	0	0.010958	0.0235353689169874	36	Transcriptional Elongation	0.00611395	0.999990261927779	H3K4me1	0.999998166797147	0.999999234076658	0.999995485924968	0.999990261927779	0.999994057042758	0.999996673756614
1:205085358	rs12025836	DSTYK_rs12048743_Novel_1	0	0	0.010958	0.0243227443977869	35	Transcriptional Elongation	0.00613972	0.999990261927779	H3K4me1	0.999998166797147	0.999999234076658	0.999995485924968	0.999990261927779	0.999994057042758	0.999996673756614
1:205087683	rs61822618	DSTYK_rs12048743_Novel_1	0	0	0.011742	0.0123310108196455	30	Closed Strong Enhancer	0.00612832	0.999990261927779	H3K4me1	0.999998166797147	0.999999234076658	0.999995485924968	0.999990261927779	0.999994057042758	0.999996673756614
1:205090433	rs1339321	DSTYK_rs12048743_Novel_1	0	0	0.019656	0.0827098648889276	13	Weak Promoter	0.0031742	0.999990261927779	H3K4me1	0.999998166797147	0.999999234076658	0.999995485924968	0.999990261927779	0.999994057042758	0.999996673756614
1:205099959	rs3862948	DSTYK_rs12048743_Novel_1	0	0	0.034964	0.00496502059380154	7	Low Methylation	0.00350304	0.999990261927779	H3K4me1	0.999998166797147	0.999999234076658	0.999995485924968	0.999990261927779	0.999994057042758	0.999996673756614
1:205101554	rs61822621	DSTYK_rs12048743_Novel_1	0	0	0.0090718	0.00158390113565423	40	Low Methylation	0.00516887	0.999990261927779	H3K4me1	0.999998166797147	0.999999234076658	0.999995485924968	0.999990261927779	0.999994057042758	0.999996673756614
1:205107793	rs12039805	DSTYK_rs12048743_Novel_1	0	0	0.011313	0.00177600473515914	34	Low Methylation	0.00517109	0.999990261927779	H3K4me1	0.999998166797147	0.999999234076658	0.999995485924968	0.999990261927779	0.999994057042758	0.999996673756614
1:205109019	rs7530217	DSTYK_rs12048743_Novel_1	0	0	0.010508	0.00163641953072447	38	Low Methylation	0.00648925	0.999990261927779	H3K4me1	0.999998166797147	0.999999234076658	0.999995485924968	0.999990261927779	0.999994057042758	0.999996673756614
1:205111275	rs16855154	DSTYK_rs12048743_Novel_1	0	0	0.0085847	0.0605620387772651	42	Open Strong Enhancer	0.00428729	0.999990261927779	H3K4me1	0.999998166797147	0.999999234076658	0.999995485924968	0.999990261927779	0.999994057042758	0.999996673756614
1:205112911	rs3795556	DSTYK_rs12048743_Novel_1	0	0	0.011569	0.00251768941247012	32	Heterochromatin	0.00428032	0.999990261927779	H3K4me1	0.999998166797147	0.999999234076658	0.999995485924968	0.999990261927779	0.999994057042758	0.999996673756614
1:205113833	rs3183297	DSTYK_rs12048743_Novel_1	0	0	0.016869	0.0082043824320109	24	Closed Weak Enhancer	0.00428728	0.999990261927779	H3K4me1	0.999998166797147	0.999999234076658	0.999995485924968	0.999990261927779	0.999994057042758	0.999996673756614
1:205114873	rs12048743	DSTYK_rs12048743_Novel_1	0	0	0.11544	0.0476105380364505	1	Heterochromatin	0.0113977	0.999990261927779	H3K4me1	0.999998166797147	0.999999234076658	0.999995485924968	0.999990261927779	0.999994057042758	0.999996673756614
1:205115150	rs1061132	DSTYK_rs12048743_Novel_1	0	0	0.011313	0.0140840600306155	33	Transcriptional Elongation	0.00515768	0.999990261927779	H3K4me1	0.999998166797147	0.999999234076658	0.999995485924968	0.999990261927779	0.999994057042758	0.999996673756614
1:205119113	rs16855186	DSTYK_rs12048743_Novel_1	0	0	0.017508	0.02095029457939	22	Transcriptional Elongation	0.00277476	0.999990261927779	H3K4me1	0.999998166797147	0.999999234076658	0.999995485924968	0.999990261927779	0.999994057042758	0.999996673756614
1:205120640	rs6664360	DSTYK_rs12048743_Novel_1	0	0	0.0072868	0.00743434623071232	43	Transcriptional Elongation	0.0044254	0.999990261927779	H3K4me1	0.999998166797147	0.999999234076658	0.999995485924968	0.999990261927779	0.999994057042758	0.999996673756614
1:205124174	rs61822627	DSTYK_rs12048743_Novel_1	0	0	0.01413	0.0196172123286176	28	Transcriptional Elongation	0.00587309	0.999990261927779	H3K4me1	0.999998166797147	0.999999234076658	0.999995485924968	0.999990261927779	0.999994057042758	0.999996673756614
1:205124444	rs61822628	DSTYK_rs12048743_Novel_1	0	0	0.012471	0.0112190744604287	29	Transcriptional Elongation	0.00390017	0.999990261927779	H3K4me1	0.999998166797147	0.999999234076658	0.999995485924968	0.999990261927779	0.999994057042758	0.999996673756614
1:205124871	rs7529665	DSTYK_rs12048743_Novel_1	0	0	0.010508	0.0124238140072744	37	Transcriptional Elongation	0.00422065	2.2742230696004e-12	H3K9me3	0.999998166797147	0.999999234076658	0.999995485924968	0.999990261927779	2.2742230696004e-12	0.999996673756614
1:205125662	rs7538328	DSTYK_rs12048743_Novel_1	0	0	0.04597	0.038959218656381	5	Transcriptional Elongation	0.00235986	0.999990261927779	H3K4me1	0.999998166797147	0.999999234076658	0.999995485924968	0.999990261927779	0.999994057042758	0.999996673756614
1:205129319	rs1062715	DSTYK_rs12048743_Novel_1	0	0	0.017679	0.0995029370632727	19	Transcriptional Elongation	0.00312369	0.999990261927779	H3K4me1	0.999998166797147	0.999999234076658	0.999995485924968	0.999990261927779	0.999994057042758	0.999996673756614
1:205132504	rs11804620	DSTYK_rs12048743_Novel_1	0	0	0.016404	0.0213171024321109	25	Transcriptional Elongation	0.00363212	0.999990261927779	H3K4me1	0.999998166797147	0.999999234076658	0.999995485924968	0.999990261927779	0.999994057042758	0.999996673756614
1:205134090	rs11811115	DSTYK_rs12048743_Novel_1	0	0	0.022154	0.0276689650520427	10	Transcriptional Elongation	0.00374052	0.872146572393505	H3K36me3	0.999998166797147	0.999999234076658	0.999995485924968	0.999990261927779	0.999994057042758	0.872146572393505
1:205134829	rs12048416	DSTYK_rs12048743_Novel_1	0	0	0.017679	0.0246161706577009	18	Transcriptional Elongation	0.00417583	0.999990261927779	H3K4me1	0.999998166797147	0.999999234076658	0.999995485924968	0.999990261927779	0.999994057042758	0.999996673756614
1:205134987	rs12048453	DSTYK_rs12048743_Novel_1	0	0	0.016869	0.0180279452265589	23	Transcriptional Elongation	0.00420134	0.999990261927779	H3K4me1	0.999998166797147	0.999999234076658	0.999995485924968	0.999990261927779	0.999994057042758	0.999996673756614
1:205135434	rs4950984	DSTYK_rs12048743_Novel_1	0	0	0.0030571	0.00449703023651061	53	Transcriptional Elongation	0.00418813	0.999990261927779	H3K4me1	0.999998166797147	0.999999234076658	0.999995485924968	0.999990261927779	0.999994057042758	0.999996673756614
1:205152596	rs3851287	DSTYK_rs12048743_Novel_1	0	0	0.018815	0.0114247030983896	17	Closed Strong Enhancer	0.00331282	0.999990261927779	H3K4me1	0.999998166797147	0.999999234076658	0.999995485924968	0.999990261927779	0.999994057042758	0.999996673756614
1:205153454	rs3927069	DSTYK_rs12048743_Novel_1	0	0	0.018815	0.0112989632886141	16	Closed Weak Enhancer	0.00317642	0.999990261927779	H3K4me1	0.999998166797147	0.999999234076658	0.999995485924968	0.999990261927779	0.999994057042758	0.999996673756614
1:205155177	rs6670870	DSTYK_rs12048743_Novel_1	0	0	0.019641	0.00417293988126686	14	Heterochromatin	0.00357304	0.999990261927779	H3K4me1	0.999998166797147	0.999999234076658	0.999995485924968	0.999990261927779	0.999994057042758	0.999996673756614
1:205157759	rs12042196	DSTYK_rs12048743_Novel_1	0	0	0.018815	0.0142554505993541	15	Closed Weak Enhancer	0.00331	0.693775522754654	H3K27ac	0.999998166797147	0.999999234076658	0.999995485924968	0.693775522754654	0.999994057042758	0.999996673756614
1:205161949	rs6593930	DSTYK_rs12048743_Novel_1	0	0	0.0212	0.0112461045150779	12	Closed Weak Enhancer	0.00355355	0.999990261927779	H3K4me1	0.999998166797147	0.999999234076658	0.999995485924968	0.999990261927779	0.999994057042758	0.999996673756614
1:205165322	rs6687271	DSTYK_rs12048743_Novel_1	0	0	0.0212	0.00514712307308625	11	Heterochromatin	0.00294278	0.0913937219598529	H3K4me1	0.999998166797147	0.999999234076658	0.999995485924968	0.0913937219598529	0.999994057042758	0.317654051539081
1:205167799	rs10494860	DSTYK_rs12048743_Novel_1	0	0	0.022887	0.00526258145096368	9	Heterochromatin	0.0035503	0.999990261927779	H3K4me1	0.999998166797147	0.999999234076658	0.999995485924968	0.999990261927779	0.999994057042758	0.999996673756614
1:205173866	rs61823969	DSTYK_rs12048743_Novel_1	0	0	0.017508	0.0127523793382322	21	Closed Weak Enhancer	0.00331021	1.20624308845986e-22	NKX6.1	2.41659564341219e-08	1.20624308845986e-22	0.999995485924968	0.999990261927779	0.00103798434287906	0.474278007668743
1:205183242	rs9660813	DSTYK_rs12048743_Novel_1	0	0	0.0091012	0.0021369360537766	39	Low Methylation	0.00385087	0.999990261927779	H3K4me1	0.999998166797147	0.999999234076658	0.999995485924968	0.999990261927779	0.999994057042758	0.999996673756614
1:205185583	rs7543479	DSTYK_rs12048743_Novel_1	0	0	0.003637	NA	52	Low Methylation	0.00327535	0.999990261927779	H3K4me1	0.999998166797147	0.999999234076658	0.999995485924968	0.999990261927779	0.999994057042758	0.999996673756614
1:205187271	rs12043231	DSTYK_rs12048743_Novel_1	0	0	0.0014237	NA	55	Low Methylation	0.00362911	0.999990261927779	H3K4me1	0.999998166797147	0.999999234076658	0.999995485924968	0.999990261927779	0.999994057042758	0.999996673756614
1:205236233	rs4951182	DSTYK_rs12048743_Novel_1	0	0	0.017575	0.00826117558016824	20	Heterochromatin	0.000908349	0.999990261927779	H3K4me1	0.999998166797147	0.999999234076658	0.999995485924968	0.999990261927779	0.999994057042758	0.999996673756614
1:205254971	rs6703220	DSTYK_rs12048743_Novel_1	0	0	0.0048935	0.00379398852621661	45	Closed Strong Enhancer	0.00630474	0.999990261927779	H3K4me1	0.999998166797147	0.999999234076658	0.999995485924968	0.999990261927779	0.999994057042758	0.999996673756614
1:205261963	rs10157145	DSTYK_rs12048743_Novel_1	0	0	0.044747	0.00654990282032823	6	Heterochromatin	0.0178427	0.999990261927779	H3K4me1	0.999998166797147	0.999999234076658	0.999995485924968	0.999990261927779	0.999994057042758	0.999996673756614
1:206512359	rs4126752	SRGAP2_rs9430095_Novel_1	0	0	0.022788	0.00215924400162834	6	Low Methylation	0.0364149	0.321740861347408	Alpha_ATAC	0.321740861347408	0.999999234076658	0.999995485924968	0.999990261927779	0.999994057042758	0.999996673756614
1:206593900	rs9430095	SRGAP2_rs9430095_Novel_1	0	0	0.35241	0.285692021267189	1	Transcriptional Elongation	0.0318669	0.999990261927779	H3K4me1	0.999998166797147	0.999999234076658	0.999995485924968	0.999990261927779	0.999994057042758	0.999996673756614
1:206595069	rs2244510	SRGAP2_rs9430095_Novel_1	0	0	0.2958	0.293624472246579	2	Transcriptional Elongation	0.0259309	0.999990261927779	H3K4me1	0.999998166797147	0.999999234076658	0.999995485924968	0.999990261927779	0.999994057042758	0.999996673756614
1:206596899	rs6683027	SRGAP2_rs9430095_Novel_1	0	0	0.0019601	0.00240740451077892	23	Transcriptional Elongation	0.0211987	0.999990261927779	H3K4me1	0.999998166797147	0.999999234076658	0.999995485924968	0.999990261927779	0.999994057042758	0.999996673756614
1:206600992	rs9429893	SRGAP2_rs9430095_Novel_1	0	0	0.12506	0.143672941760251	3	Transcriptional Elongation	0.0340214	0.386499086298278	Exocrine_H3K27me3	0.999998166797147	0.999999234076658	0.999995485924968	0.661464331224257	0.386499086298278	0.999996673756614
1:206606078	rs2987936	SRGAP2_rs9430095_Novel_1	0	0	0.030567	0.0271674777690792	4	Transcriptional Elongation	0.0393047	0.999990261927779	H3K4me1	0.999998166797147	0.999999234076658	0.999995485924968	0.999990261927779	0.999994057042758	0.999996673756614
1:206616101	rs11120291	SRGAP2_rs9430095_Novel_1	0	0	0.0072697	0.00840936194560181	16	Transcriptional Elongation	0.0335566	0.999990261927779	H3K4me1	0.999998166797147	0.999999234076658	0.999995485924968	0.999990261927779	0.999994057042758	0.999996673756614
1:206618799	rs2336938	SRGAP2_rs9430095_Novel_1	0	0	0.0084932	0.00536478417234688	13	Genic Enhancer	0.0338121	3.77372400677538e-08	NKX6.1	0.105082774289398	3.77372400677538e-08	0.999995485924968	0.0475703358458234	0.999994057042758	0.999996673756614
1:206618875	rs11579993	SRGAP2_rs9430095_Novel_1	0	0	0.0072697	0.00487085770307505	15	Closed Weak Enhancer	0.0336461	0.999990261927779	H3K4me1	0.999998166797147	0.999999234076658	0.999995485924968	0.999990261927779	0.999994057042758	0.999996673756614
1:206620173	rs2336939	SRGAP2_rs9430095_Novel_1	0	0	0.0057677	0.00767823307290688	19	Transcriptional Elongation	0.0281944	0.999990261927779	H3K4me1	0.999998166797147	0.999999234076658	0.999995485924968	0.999990261927779	0.999994057042758	0.999996673756614
1:206621028	rs61817176	SRGAP2_rs9430095_Novel_1	0	0	0.0099326	0.0120781661823436	10	Transcriptional Elongation	0.0320534	0.999990261927779	H3K4me1	0.999998166797147	0.999999234076658	0.999995485924968	0.999990261927779	0.999994057042758	0.999996673756614
1:206622288	rs10779631	SRGAP2_rs9430095_Novel_1	0	0	0.0045864	0.00643995697930781	21	Transcriptional Elongation	0.0268163	0.999990261927779	H3K4me1	0.999998166797147	0.999999234076658	0.999995485924968	0.999990261927779	0.999994057042758	0.999996673756614
1:206623866	rs11809494	SRGAP2_rs9430095_Novel_1	0	0	0.0042512	0.00588711039896241	22	Transcriptional Elongation	0.0262128	0.999990261927779	H3K4me1	0.999998166797147	0.999999234076658	0.999995485924968	0.999990261927779	0.999994057042758	0.999996673756614
1:206624643	rs3860302	SRGAP2_rs9430095_Novel_1	0	0	0.0045864	0.00623018027938597	20	Transcriptional Elongation	0.0361972	0.999990261927779	H3K4me1	0.999998166797147	0.999999234076658	0.999995485924968	0.999990261927779	0.999994057042758	0.999996673756614
1:206625429	rs963894	SRGAP2_rs9430095_Novel_1	0	0	0.0067282	0.00873821672776223	17	Transcriptional Elongation	0.0336602	0.999990261927779	H3K4me1	0.999998166797147	0.999999234076658	0.999995485924968	0.999990261927779	0.999994057042758	0.999996673756614
1:206625695	rs963893	SRGAP2_rs9430095_Novel_1	0	0	0.0072697	0.00925669747097895	14	Transcriptional Elongation	0.033829	0.999990261927779	H3K4me1	0.999998166797147	0.999999234076658	0.999995485924968	0.999990261927779	0.999994057042758	0.999996673756614
1:206626607	rs11120575	SRGAP2_rs9430095_Novel_1	0	0	0.0062287	0.0328792889155845	18	Transcriptional Elongation	0.0348732	0.999990261927779	H3K4me1	0.999998166797147	0.999999234076658	0.999995485924968	0.999990261927779	0.999994057042758	0.999996673756614
1:206629674	rs3813982	SRGAP2_rs9430095_Novel_1	0	0	0.028234	0.0310463428047802	5	Genic Enhancer	0.0396038	0.0155335064944029	LMR	0.81725814293777	0.999999234076658	0.999995485924968	0.0155335064944029	0.999994057042758	0.999996673756614
1:206631532	rs12565311	SRGAP2_rs9430095_Novel_1	0	0	0.017497	0.0350259615348089	7	Transcriptional Elongation	0.0332812	0.999990261927779	H3K4me1	0.999998166797147	0.999999234076658	0.999995485924968	0.999990261927779	0.999994057042758	0.999996673756614
1:206633767	rs3849277	SRGAP2_rs9430095_Novel_1	0	0	0.0093714	0.00478500906181563	12	Heterochromatin	0.0355041	7.93177094118941e-11	CTCF	0.0684738901387746	7.93177094118941e-11	0.999995485924968	0.0683533035563744	4.04302632850349e-10	0.192272700596159
1:206636879	rs3813981	SRGAP2_rs9430095_Novel_1	0	0	0.0093714	0.0200685530725707	11	Transcriptional Elongation	0.0367484	0.999990261927779	H3K4me1	0.999998166797147	0.999999234076658	0.999995485924968	0.999990261927779	0.999994057042758	0.999996673756614
1:206637799	rs17433769	SRGAP2_rs9430095_Novel_1	0	0	0.011822	0.0117463790922617	9	Closed Weak Enhancer	0.0380376	0.999990261927779	H3K4me1	0.999998166797147	0.999999234076658	0.999995485924968	0.999990261927779	0.999994057042758	0.999996673756614
1:206640860	rs11584629	SRGAP2_rs9430095_Novel_1	0	0	0.012016	0.0178883973525124	8	Closed Weak Enhancer	0.0742604	0.999990261927779	H3K4me1	0.999998166797147	0.999999234076658	0.999995485924968	0.999990261927779	0.999994057042758	0.999996673756614
1:206642720	rs4844538	SRGAP2_rs9430095_Novel_1	0	0	0.0013147	0.00200521159139795	24	Closed Weak Enhancer	0.0232892	0.999990261927779	H3K4me1	0.999998166797147	0.999999234076658	0.999995485924968	0.999990261927779	0.999994057042758	0.999996673756614
1:213946973	rs12140826	PROX1_rs114526150_Known_3	0	0	0.0023874	NA	67	Low Methylation	0.218609	0.999990261927779	H3K4me1	0.999998166797147	0.999999234076658	0.999995485924968	0.999990261927779	0.999994057042758	0.999996673756614
1:213969148	rs116574040	PROX1_rs114526150_Known_3	0	0	0.0014761	NA	69	Heterochromatin	0.033728	0.00633480897239634	H2A.Z	0.00633480897239634	0.999999234076658	0.999995485924968	0.999990261927779	0.110412785467044	0.999996673756614
1:214147076	rs77354382	PROX1_rs114526150_Known_3	0	0	0.0070675	0.00527294133020672	62	Closed Strong Enhancer	0.237058	0.999990261927779	H3K4me1	0.999998166797147	0.999999234076658	0.999995485924968	0.999990261927779	0.999994057042758	0.999996673756614
1:214150168	rs189820058	PROX1_rs114526150_Known_3	0	0	0.0087721	0.0737720792370792	57	Open Strong Enhancer	NA	0.683917539541483	LMR	0.999998166797147	0.999999234076658	0.999995485924968	0.683917539541483	0.999994057042758	0.999996673756614
1:214150445	rs17712208	PROX1_rs79687284_Known_2	0	0	0.35629	0.356679999992804	2	Open Strong Enhancer	NA	1.68676145810196e-160	H3K27ac	1.74012511141983e-97	3.80690455756418e-107	2.22849333710368e-151	1.68676145810196e-160	4.71552350309298e-09	9.33880570129047e-12
1:214150821	rs79687284	PROX1_rs79687284_Known_2	0	0	0.64371	0.643319999987022	1	Open Strong Enhancer	NA	0.00267444312189257	Alpha_H3K4me3	0.999998166797147	0.999999234076658	0.00267444312189257	0.999990261927779	0.999994057042758	0.43290129088198
1:214159256	rs340874	PROX1_rs340874_Known_1	1	0	0.99967	0.999803963284969	1	Active Promoter	0.0418766	0.999990261927779	H3K4me1	0.999998166797147	0.999999234076658	0.999995485924968	0.999990261927779	0.999994057042758	0.999996673756614
1:214175531	rs114526150	PROX1_rs114526150_Known_3	0	0	0.044449	0.344942845267815	1	Open Strong Enhancer	0.0386814	8.72869807321231e-06	NKX2.2	0.00811024634856668	8.72869807321231e-06	0.999995485924968	0.0232836137540841	0.728478974538149	0.999996673756614
1:214192694	rs12081352	PROX1_rs114526150_Known_3	0	0	0.023881	0.0164728943509363	3	Genic Enhancer	0.061788	0.703162187056336	H2A.Z	0.703162187056336	0.999999234076658	0.999995485924968	0.999990261927779	0.999994057042758	0.999996673756614
1:214192699	rs74640849	PROX1_rs114526150_Known_3	0	0	0.024638	0.0169712480759526	2	Genic Enhancer	0.0617936	0.999990261927779	H3K4me1	0.999998166797147	0.999999234076658	0.999995485924968	0.999990261927779	0.999994057042758	0.999996673756614
1:214193806	rs79768439	PROX1_rs114526150_Known_3	0	0	0.0068815	0.00477644269492147	63	Closed Weak Enhancer	0.0615408	0.999990261927779	H3K4me1	0.999998166797147	0.999999234076658	0.999995485924968	0.999990261927779	0.999994057042758	0.999996673756614
1:214195307	rs76991740	PROX1_rs114526150_Known_3	0	0	0.014201	0.00980882728066355	41	Genic Enhancer	0.064115	0.999990261927779	H3K4me1	0.999998166797147	0.999999234076658	0.999995485924968	0.999990261927779	0.999994057042758	0.999996673756614
1:214196634	rs6686424	PROX1_rs114526150_Known_3	0	0	0.0078098	0.00543388044637978	59	Genic Enhancer	0.0542213	0.999990261927779	H3K4me1	0.999998166797147	0.999999234076658	0.999995485924968	0.999990261927779	0.999994057042758	0.999996673756614
1:214196849	rs11120239	PROX1_rs114526150_Known_3	0	0	0.0076399	0.00964460142942362	61	Transcriptional Elongation	0.0591217	0.720600544218889	H3K9me3	0.999998166797147	0.999999234076658	0.999995485924968	0.999990261927779	0.720600544218889	0.999996673756614
1:214196854	rs11120240	PROX1_rs114526150_Known_3	0	0	0.0076399	0.00964460142942362	60	Transcriptional Elongation	0.054379	0.999990261927779	H3K4me1	0.999998166797147	0.999999234076658	0.999995485924968	0.999990261927779	0.999994057042758	0.999996673756614
1:214196970	rs76421685	PROX1_rs114526150_Known_3	0	0	0.014201	0.0177937384034222	40	Transcriptional Elongation	0.065833	0.999990261927779	H3K4me1	0.999998166797147	0.999999234076658	0.999995485924968	0.999990261927779	0.999994057042758	0.999996673756614
1:214197388	rs116126105	PROX1_rs114526150_Known_3	0	0	0.01332	0.0166992354621363	47	Transcriptional Elongation	0.0661877	0.668133431446246	H2A.Z	0.668133431446246	0.999999234076658	0.999995485924968	0.999990261927779	0.999994057042758	0.999996673756614
1:214198595	rs12092859	PROX1_rs114526150_Known_3	0	0	0.0049305	0.0034400421019197	66	Genic Enhancer	0.0679406	0.999990261927779	H3K4me1	0.999998166797147	0.999999234076658	0.999995485924968	0.999990261927779	0.999994057042758	0.999996673756614
1:214199146	rs114956890	PROX1_rs114526150_Known_3	0	0	0.013391	0.0168433073765705	46	Transcriptional Elongation	0.0706536	0.999990261927779	H3K4me1	0.999998166797147	0.999999234076658	0.999995485924968	0.999990261927779	0.999994057042758	0.999996673756614
1:214202687	rs11120242	PROX1_rs114526150_Known_3	0	0	0.0050236	0.00349245846882967	65	Closed Strong Enhancer	0.0682943	5.7877580936456e-12	NKX6.1	0.173378712825298	5.7877580936456e-12	0.999995485924968	0.0088982265665855	0.999994057042758	0.999996673756614
1:214203699	rs12089523	PROX1_rs114526150_Known_3	0	0	0.0078241	0.00543128936996203	58	Closed Weak Enhancer	0.06585	0.999990261927779	H3K4me1	0.999998166797147	0.999999234076658	0.999995485924968	0.999990261927779	0.999994057042758	0.999996673756614
1:214205476	rs149836488	PROX1_rs114526150_Known_3	0	0	0.016323	0.0112984038425945	28	Closed Weak Enhancer	0.066438	0.999990261927779	H3K4me1	0.999998166797147	0.999999234076658	0.999995485924968	0.999990261927779	0.999994057042758	0.999996673756614
1:214205883	rs113076124	PROX1_rs114526150_Known_3	0	0	0.0058281	0.00734064047558666	64	Transcriptional Elongation	0.0686299	0.999990261927779	H3K4me1	0.999998166797147	0.999999234076658	0.999995485924968	0.999990261927779	0.999994057042758	0.999996673756614
1:214206012	rs114456081	PROX1_rs114526150_Known_3	0	0	0.019256	0.0241453035100979	7	Transcriptional Elongation	0.0664373	0.411769262215043	H3K9me3	0.999998166797147	0.999999234076658	0.999995485924968	0.999990261927779	0.411769262215043	0.999996673756614
1:214206580	rs75724905	PROX1_rs114526150_Known_3	0	0	0.018008	0.0124547095015489	10	Genic Enhancer	0.0664381	0.969658545651409	H2K4me1	0.999998166797147	0.999999234076658	0.999995485924968	0.969658545651409	0.999994057042758	0.999996673756614
1:214208430	rs76818266	PROX1_rs114526150_Known_3	0	0	0.016453	0.0206337396334409	23	Transcriptional Elongation	0.0664378	2.05886499354872e-31	H3K27me3	0.999998166797147	3.35368559400429e-16	0.0585233796654578	0.999990261927779	2.05886499354872e-31	0.00012958080718378
1:214209600	rs116007960	PROX1_rs114526150_Known_3	0	0	0.019256	0.0241453035100979	6	Transcriptional Elongation	0.0664386	0.00326661407395925	MAFB	0.999998166797147	0.00326661407395925	0.999995485924968	0.999990261927779	0.999994057042758	0.999996673756614
1:214211003	rs75626032	PROX1_rs114526150_Known_3	0	0	0.014747	0.0185347660948787	34	Transcriptional Elongation	0.0664392	0.999990261927779	H3K4me1	0.999998166797147	0.999999234076658	0.999995485924968	0.999990261927779	0.999994057042758	0.999996673756614
1:214213132	rs12091447	PROX1_rs114526150_Known_3	0	0	0.016506	0.0114107174273949	22	Closed Weak Enhancer	0.0664388	0.999990261927779	H3K4me1	0.999998166797147	0.999999234076658	0.999995485924968	0.999990261927779	0.999994057042758	0.999996673756614
1:214215034	rs140830267	PROX1_rs114526150_Known_3	0	0	0.020633	0.00882696054847901	5	Heterochromatin	0.0664396	0.999990261927779	H3K4me1	0.999998166797147	0.999999234076658	0.999995485924968	0.999990261927779	0.999994057042758	0.999996673756614
1:214215056	rs145866237	PROX1_rs114526150_Known_3	0	0	0.017761	0.00761717991162693	12	Heterochromatin	0.0664394	0.999990261927779	H3K4me1	0.999998166797147	0.999999234076658	0.999995485924968	0.999990261927779	0.999994057042758	0.999996673756614
1:214215078	rs138767401	PROX1_rs114526150_Known_3	0	0	0.017761	0.00761717991162693	11	Heterochromatin	0.0664397	0.999990261927779	H3K4me1	0.999998166797147	0.999999234076658	0.999995485924968	0.999990261927779	0.999994057042758	0.999996673756614
1:214218580	rs117745491	PROX1_rs114526150_Known_3	0	0	0.016411	0.0113577868780051	26	Closed Weak Enhancer	0.06644	4.79727038605659e-05	H3K9me3	0.999998166797147	0.999999234076658	0.999995485924968	0.999990261927779	4.79727038605659e-05	0.999996673756614
1:214218940	rs146292212	PROX1_rs114526150_Known_3	0	0	0.010529	0.00453109699598823	54	Heterochromatin	0.0734986	0.999990261927779	H3K4me1	0.999998166797147	0.999999234076658	0.999995485924968	0.999990261927779	0.999994057042758	0.999996673756614
1:214219219	rs74139096	PROX1_rs114526150_Known_3	0	0	0.015526	0.00664225968392421	32	Heterochromatin	0.0662172	0.999990261927779	H3K4me1	0.999998166797147	0.999999234076658	0.999995485924968	0.999990261927779	0.999994057042758	0.999996673756614
1:214219718	rs117000437	PROX1_rs114526150_Known_3	0	0	0.020994	0.00897894684029815	4	Heterochromatin	0.0664407	0.999990261927779	H3K4me1	0.999998166797147	0.999999234076658	0.999995485924968	0.999990261927779	0.999994057042758	0.999996673756614
1:214220003	rs76414943	PROX1_rs114526150_Known_3	0	0	0.017171	0.00735668095255411	20	Heterochromatin	0.0664407	0.999990261927779	H3K4me1	0.999998166797147	0.999999234076658	0.999995485924968	0.999990261927779	0.999994057042758	0.999996673756614
1:214220020	rs78546467	PROX1_rs114526150_Known_3	0	0	0.016064	0.00688671816602959	29	Heterochromatin	0.0664407	0.999990261927779	H3K4me1	0.999998166797147	0.999999234076658	0.999995485924968	0.999990261927779	0.999994057042758	0.999996673756614
1:214220185	rs77704508	PROX1_rs114526150_Known_3	0	0	0.018772	0.00803630920671847	8	Heterochromatin	0.0650463	0.999990261927779	H3K4me1	0.999998166797147	0.999999234076658	0.999995485924968	0.999990261927779	0.999994057042758	0.999996673756614
1:214220362	rs76414680	PROX1_rs114526150_Known_3	0	0	0.017171	0.00735668095255411	19	Heterochromatin	0.066441	0.0538925883758438	H3K27me3	0.999998166797147	0.153885207289351	0.999995485924968	0.999990261927779	0.0538925883758438	0.999996673756614
1:214220794	rs74418612	PROX1_rs114526150_Known_3	0	0	0.018357	0.0078605697007351	9	Heterochromatin	0.0664409	0.999990261927779	H3K4me1	0.999998166797147	0.999999234076658	0.999995485924968	0.999990261927779	0.999994057042758	0.999996673756614
1:214221314	rs140712201	PROX1_rs114526150_Known_3	0	0	0.017171	0.00735668095255411	18	Heterochromatin	0.0664409	0.999990261927779	H3K4me1	0.999998166797147	0.999999234076658	0.999995485924968	0.999990261927779	0.999994057042758	0.999996673756614
1:214221951	rs11120244	PROX1_rs114526150_Known_3	0	0	0.013461	0.0057798748452288	45	Heterochromatin	0.0664415	5.1943662055433e-05	H3K9me3	0.999998166797147	0.999999234076658	0.999995485924968	0.999990261927779	5.1943662055433e-05	0.999996673756614
1:214222090	rs11120245	PROX1_rs114526150_Known_3	0	0	0.014703	0.0063080007440256	39	Heterochromatin	0.0664417	0.999990261927779	H3K4me1	0.999998166797147	0.999999234076658	0.999995485924968	0.999990261927779	0.999994057042758	0.999996673756614
1:214222305	rs11120246	PROX1_rs114526150_Known_3	0	0	0.014703	0.0063080007440256	38	Heterochromatin	0.0664421	0.999990261927779	H3K4me1	0.999998166797147	0.999999234076658	0.999995485924968	0.999990261927779	0.999994057042758	0.999996673756614
1:214222550	rs12098056	PROX1_rs114526150_Known_3	0	0	0.014703	0.0063080007440256	37	Heterochromatin	0.066442	1.51569529276077e-14	H3K9me3	0.830366193232187	0.999999234076658	0.999995485924968	0.999990261927779	1.51569529276077e-14	0.999996673756614
1:214223019	rs11120247	PROX1_rs114526150_Known_3	0	0	0.014703	0.0101731507726155	36	Closed Weak Enhancer	0.066442	0.999990261927779	H3K4me1	0.999998166797147	0.999999234076658	0.999995485924968	0.999990261927779	0.999994057042758	0.999996673756614
1:214223176	rs11120248	PROX1_rs114526150_Known_3	0	0	0.014703	0.0101731507726155	35	Closed Weak Enhancer	0.066442	0.999990261927779	H3K4me1	0.999998166797147	0.999999234076658	0.999995485924968	0.999990261927779	0.999994057042758	0.999996673756614
1:214223779	rs12062203	PROX1_rs114526150_Known_3	0	0	0.012143	0.00843376218158374	51	Closed Weak Enhancer	0.066442	0.999990261927779	H3K4me1	0.999998166797147	0.999999234076658	0.999995485924968	0.999990261927779	0.999994057042758	0.999996673756614
1:214225030	rs77608693	PROX1_rs114526150_Known_3	0	0	0.017557	0.00752102778790692	16	Heterochromatin	0.0664421	0.999990261927779	H3K4me1	0.999998166797147	0.999999234076658	0.999995485924968	0.999990261927779	0.999994057042758	0.999996673756614
1:214225181	rs115197136	PROX1_rs114526150_Known_3	0	0	0.01279	0.00548881731564163	50	Heterochromatin	0.160235	0.999990261927779	H3K4me1	0.999998166797147	0.999999234076658	0.999995485924968	0.999990261927779	0.999994057042758	0.999996673756614
1:214225398	rs75031258	PROX1_rs114526150_Known_3	0	0	0.016424	0.00703978323285533	25	Heterochromatin	0.0664411	0.999990261927779	H3K4me1	0.999998166797147	0.999999234076658	0.999995485924968	0.999990261927779	0.999994057042758	0.999996673756614
1:214225484	rs114014395	PROX1_rs114526150_Known_3	0	0	0.015578	0.00668647937718582	31	Heterochromatin	0.0663287	0.999990261927779	H3K4me1	0.999998166797147	0.999999234076658	0.999995485924968	0.999990261927779	0.999994057042758	0.999996673756614
1:214225489	rs78511579	PROX1_rs114526150_Known_3	0	0	0.016424	0.00703978323285533	24	Heterochromatin	0.0664428	0.0570429055755951	Alpha_H3K27me3	0.999998166797147	0.999999234076658	0.999995485924968	0.999990261927779	0.0570429055755951	0.999996673756614
1:214225561	rs77746383	PROX1_rs114526150_Known_3	0	0	0.017557	0.00752102778790692	15	Heterochromatin	0.0664426	0.999990261927779	H3K4me1	0.999998166797147	0.999999234076658	0.999995485924968	0.999990261927779	0.999994057042758	0.999996673756614
1:214225565	rs76970768	PROX1_rs114526150_Known_3	0	0	0.015368	0.00659055913968219	33	Heterochromatin	0.0664429	0.999990261927779	H3K4me1	0.999998166797147	0.999999234076658	0.999995485924968	0.999990261927779	0.999994057042758	0.999996673756614
1:214225860	rs78991380	PROX1_rs114526150_Known_3	0	0	0.017557	0.00752102778790692	14	Heterochromatin	0.0664428	0.999990261927779	H3K4me1	0.999998166797147	0.999999234076658	0.999995485924968	0.999990261927779	0.999994057042758	0.999996673756614
1:214226303	rs150426409	PROX1_rs114526150_Known_3	0	0	0.017557	0.00752102778790692	13	Heterochromatin	0.0664426	0.999990261927779	H3K4me1	0.999998166797147	0.999999234076658	0.999995485924968	0.999990261927779	0.999994057042758	0.999996673756614
1:214226308	rs35834243	PROX1_rs114526150_Known_3	0	0	0.0016242	NA	68	Heterochromatin	0.0599753	0.999990261927779	H3K4me1	0.999998166797147	0.999999234076658	0.999995485924968	0.999990261927779	0.999994057042758	0.999996673756614
1:214227068	rs147432734	PROX1_rs114526150_Known_3	0	0	0.013771	0.00589891313030399	44	Heterochromatin	0.0389009	0.999990261927779	H3K4me1	0.999998166797147	0.999999234076658	0.999995485924968	0.999990261927779	0.999994057042758	0.999996673756614
1:214227212	rs139663600	PROX1_rs114526150_Known_3	0	0	0.013771	0.00589891313030399	43	Heterochromatin	0.0664429	0.999990261927779	H3K4me1	0.999998166797147	0.999999234076658	0.999995485924968	0.999990261927779	0.999994057042758	0.999996673756614
1:214227316	rs142639036	PROX1_rs114526150_Known_3	0	0	0.017171	0.00735668095255411	17	Heterochromatin	0.0664429	0.999990261927779	H3K4me1	0.999998166797147	0.999999234076658	0.999995485924968	0.999990261927779	0.999994057042758	0.999996673756614
1:214228043	rs112688145	PROX1_rs114526150_Known_3	0	0	0.0097535	0.00420514563184146	56	Heterochromatin	0.0664425	0.419647735105246	H3K9me3	0.999998166797147	0.999999234076658	0.999995485924968	0.999990261927779	0.419647735105246	0.999996673756614
1:214228355	rs77517132	PROX1_rs114526150_Known_3	0	0	0.012895	0.00552718944344685	48	Heterochromatin	0.0664424	0.0348776466556299	H3K9me3	0.999998166797147	0.999999234076658	0.999995485924968	0.999990261927779	0.0348776466556299	0.999996673756614
1:214229189	rs117433608	PROX1_rs114526150_Known_3	0	0	0.010358	0.00444814222258274	55	Heterochromatin	0.0663647	0.999990261927779	H3K4me1	0.999998166797147	0.999999234076658	0.999995485924968	0.999990261927779	0.999994057042758	0.999996673756614
1:214232443	rs78734619	PROX1_rs114526150_Known_3	0	0	0.01415	0.00607388640357239	42	Heterochromatin	0.0741396	0.999990261927779	H3K4me1	0.999998166797147	0.999999234076658	0.999995485924968	0.999990261927779	0.999994057042758	0.999996673756614
1:214232578	rs115968838	PROX1_rs114526150_Known_3	0	0	0.015713	0.00672282502110011	30	Heterochromatin	0.0670726	0.999990261927779	H3K4me1	0.999998166797147	0.999999234076658	0.999995485924968	0.999990261927779	0.999994057042758	0.999996673756614
1:214233838	rs143289658	PROX1_rs114526150_Known_3	0	0	0.01279	0.00548879715162282	49	Heterochromatin	0.0748084	0.999990261927779	H3K4me1	0.999998166797147	0.999999234076658	0.999995485924968	0.999990261927779	0.999994057042758	0.999996673756614
1:214236349	rs12060821	PROX1_rs114526150_Known_3	0	0	0.016813	0.00718797868913722	21	Heterochromatin	0.0713349	0.999990261927779	H3K4me1	0.999998166797147	0.999999234076658	0.999995485924968	0.999990261927779	0.999994057042758	0.999996673756614
1:214237024	rs75863191	PROX1_rs114526150_Known_3	0	0	0.016405	0.0069993947031686	27	Heterochromatin	0.0733611	0.999990261927779	H3K4me1	0.999998166797147	0.999999234076658	0.999995485924968	0.999990261927779	0.999994057042758	0.999996673756614
1:214240685	rs78647597	PROX1_rs114526150_Known_3	0	0	0.011366	0.00783048498466291	53	Closed Weak Enhancer	0.0891713	0.999990261927779	H3K4me1	0.999998166797147	0.999999234076658	0.999995485924968	0.999990261927779	0.999994057042758	0.999996673756614
1:214240931	rs114241512	PROX1_rs114526150_Known_3	0	0	0.011695	0.00806551678797221	52	Closed Weak Enhancer	0.0894771	0.0219824130079237	H2A.Z	0.0219824130079237	0.999999234076658	0.999995485924968	0.778494375904652	0.541551525826055	0.999996673756614
1:219726100	rs1337101	LYPLAL1_rs2820446_Novel_1	0	0	0.0064803	NA	14	Low Methylation	0.10477	8.10491930418037e-08	H2A.Z	8.10491930418037e-08	0.999999234076658	0.999995485924968	0.999990261927779	0.988263789543963	0.298220869218029
1:219730006	rs1415293	LYPLAL1_rs2820446_Novel_1	0	0	0.0072554	0.0050551814157406	13	Heterochromatin	0.110796	0.999990261927779	H3K4me1	0.999998166797147	0.999999234076658	0.999995485924968	0.999990261927779	0.999994057042758	0.999996673756614
1:219730586	rs4846302	LYPLAL1_rs2820446_Novel_1	0	0	0.010226	0.00712511199543982	10	Heterochromatin	0.100979	0.999990261927779	H3K4me1	0.999998166797147	0.999999234076658	0.999995485924968	0.999990261927779	0.999994057042758	0.999996673756614
1:219730799	rs4846303	LYPLAL1_rs2820446_Novel_1	0	0	0.008135	0.00566804158737658	12	Heterochromatin	0.128214	0.0322451369397922	PDX1	0.999998166797147	0.0322451369397922	0.999995485924968	0.999990261927779	0.48019289982562	0.999996673756614
1:219734960	rs2820441	LYPLAL1_rs2820446_Novel_1	0	0	0.011467	0.00798850223723859	9	Heterochromatin	0.100645	0.999990261927779	H3K4me1	0.999998166797147	0.999999234076658	0.999995485924968	0.999990261927779	0.999994057042758	0.999996673756614
1:219734998	rs2785998	LYPLAL1_rs2820446_Novel_1	0	0	0.0091213	0.00635642178016249	11	Heterochromatin	0.100614	7.97290911475039e-05	MAFB	0.999998166797147	7.97290911475039e-05	0.999995485924968	0.999990261927779	0.0576702297957624	0.999996673756614
1:219741820	rs887335657	LYPLAL1_rs2820446_Novel_1	0	0	0.12109	0.0830649232629404	4	Heterochromatin	0.0360206	0.256373785022243	H2A.Z	0.256373785022243	0.999999234076658	0.999995485924968	0.999990261927779	0.999994057042758	0.999996673756614
1:219741820	rs2820444	LYPLAL1_rs2820446_Novel_1	0	0	0.12109	0.0830649232629404	4	Heterochromatin	0.0360206	0.119226582275451	H2A.Z	0.119226582275451	0.999999234076658	0.999995485924968	0.999990261927779	0.999994057042758	0.999996673756614
1:219742537	rs1415287	LYPLAL1_rs2820446_Novel_1	0	0	0.1079	0.0740247207311654	6	Heterochromatin	0.0359805	0.999990261927779	H3K4me1	0.999998166797147	0.999999234076658	0.999995485924968	0.999990261927779	0.999994057042758	0.999996673756614
1:219742545	rs1415288	LYPLAL1_rs2820446_Novel_1	0	0	0.1079	0.0740308207328738	5	Heterochromatin	0.0359798	0.999990261927779	H3K4me1	0.999998166797147	0.999999234076658	0.999995485924968	0.999990261927779	0.999994057042758	0.999996673756614
1:219744138	rs2785988	LYPLAL1_rs2820446_Novel_1	0	0	0.13592	0.0932201261069794	3	Heterochromatin	0.033788	0.999990261927779	H3K4me1	0.999998166797147	0.999999234076658	0.999995485924968	0.999990261927779	0.999994057042758	0.999996673756614
1:219748818	rs2820446	LYPLAL1_rs2820446_Novel_1	0	0	0.21636	0.327072091598936	1	Closed Weak Enhancer	0.0277469	0.999990261927779	H3K4me1	0.999998166797147	0.999999234076658	0.999995485924968	0.999990261927779	0.999994057042758	0.999996673756614
1:219750717	rs4846567	LYPLAL1_rs2820446_Novel_1	0	0	0.17148	0.259301072619165	2	Closed Weak Enhancer	0.0267287	0.286463949915091	MAFB	0.999998166797147	0.286463949915091	0.999995485924968	0.999990261927779	0.999994057042758	0.999996673756614
1:219753509	rs2820443	LYPLAL1_rs2820446_Novel_1	0	0	0.068253	0.0468526131214176	7	Heterochromatin	0.0266788	0.999990261927779	H3K4me1	0.999998166797147	0.999999234076658	0.999995485924968	0.999990261927779	0.999994057042758	0.999996673756614
1:219762581	rs2494196	LYPLAL1_rs2820446_Novel_1	0	0	0.012833	0.00480516134572064	8	Low Methylation	0.0415897	0.999990261927779	H3K4me1	0.999998166797147	0.999999234076658	0.999995485924968	0.999990261927779	0.999994057042758	0.999996673756614
1:229672955	rs348330	ABCB10_rs348330_Novel_1	0	0	0.99999	0.999999642715887	1	Open Strong Enhancer	0.00114747	3.08514143721928e-10	NKX6.1	0.00348049584719072	3.08514143721928e-10	0.999995485924968	0.189797297987211	0.999994057042758	0.0406121646684581
1:235534750	rs10754620	GNG4_rs291367_Novel_1	0	0	0.0099499	0.00133550574364799	19	Heterochromatin	1.11303e-10	0.999990261927779	H3K4me1	0.999998166797147	0.999999234076658	0.999995485924968	0.999990261927779	0.999994057042758	0.999996673756614
1:235539355	rs2016437	GNG4_rs291367_Novel_1	0	0	0.0083981	0.00393593900027093	25	Transcriptional Elongation	2.71513e-11	0.999990261927779	H3K4me1	0.999998166797147	0.999999234076658	0.999995485924968	0.999990261927779	0.999994057042758	0.999996673756614
1:235541425	rs6683978	GNG4_rs291367_Novel_1	0	0	0.014751	0.00110480884029884	16	Heterochromatin	1.56247e-10	0.999990261927779	H3K4me1	0.999998166797147	0.999999234076658	0.999995485924968	0.999990261927779	0.999994057042758	0.999996673756614
1:235542023	rs10737818	GNG4_rs291367_Novel_1	0	0	0.013519	0.000982320555993198	17	Heterochromatin	1.55775e-10	0.999990261927779	H3K4me1	0.999998166797147	0.999999234076658	0.999995485924968	0.999990261927779	0.999994057042758	0.999996673756614
1:235559664	rs10925599	GNG4_rs291367_Novel_1	0	0	0.022898	0.00155856175593377	12	Heterochromatin	3.10182e-10	0.999990261927779	H3K4me1	0.999998166797147	0.999999234076658	0.999995485924968	0.999990261927779	0.999994057042758	0.999996673756614
1:235563259	rs779917954	GNG4_rs291367_Novel_1	0	0	0.027345	0.00420273011284482	10	Lowly-Methylated Weak Enhancer	1.38922e-10	0.999990261927779	H3K4me1	0.999998166797147	0.999999234076658	0.999995485924968	0.999990261927779	0.999994057042758	0.999996673756614
1:235563259	rs1416473	GNG4_rs291367_Novel_1	0	0	0.027345	0.00420273011284482	10	Lowly-Methylated Weak Enhancer	1.38922e-10	0.999990261927779	H3K4me1	0.999998166797147	0.999999234076658	0.999995485924968	0.999990261927779	0.999994057042758	0.999996673756614
1:235564412	rs4659836	GNG4_rs291367_Novel_1	0	0	0.029893	0.0020147249526502	9	Heterochromatin	6.19267e-10	0.999990261927779	H3K4me1	0.999998166797147	0.999999234076658	0.999995485924968	0.999990261927779	0.999994057042758	0.999996673756614
1:235565315	rs4659838	GNG4_rs291367_Novel_1	0	0	0.0091401	0.000869055347261688	22	Heterochromatin	1.12129e-10	0.999990261927779	H3K4me1	0.999998166797147	0.999999234076658	0.999995485924968	0.999990261927779	0.999994057042758	0.999996673756614
1:235570634	rs4469707	GNG4_rs291367_Novel_1	0	0	0.0095576	0.00154651035052623	20	Closed Strong Enhancer	1.11944e-10	0.999990261927779	H3K4me1	0.999998166797147	0.999999234076658	0.999995485924968	0.999990261927779	0.999994057042758	0.999996673756614
1:235571343	rs903348	GNG4_rs291367_Novel_1	0	0	0.008769	0.00151272641071986	24	Closed Strong Enhancer	1.11755e-10	0.372966898612741	H2A.Z	0.372966898612741	0.999999234076658	0.999995485924968	0.999990261927779	0.999994057042758	0.999996673756614
1:235571428	rs3856245	GNG4_rs291367_Novel_1	0	0	0.008769	0.00149603446414294	23	Closed Weak Enhancer	1.11771e-10	0.999990261927779	H3K4me1	0.999998166797147	0.999999234076658	0.999995485924968	0.999990261927779	0.999994057042758	0.999996673756614
1:235573486	rs10925635	GNG4_rs291367_Novel_1	0	0	0.010419	0.000944211111756326	18	Heterochromatin	6.64794e-10	0.999990261927779	H3K4me1	0.999998166797147	0.999999234076658	0.999995485924968	0.999990261927779	0.999994057042758	0.999996673756614
1:235579727	rs867363	GNG4_rs291367_Novel_1	0	0	0.0054491	0.000668041905530449	28	Heterochromatin	9.62983e-11	0.999990261927779	H3K4me1	0.999998166797147	0.999999234076658	0.999995485924968	0.999990261927779	0.999994057042758	0.999996673756614
1:235580382	rs2153204	GNG4_rs291367_Novel_1	0	0	0.0050004	0.00145947020010148	32	Lowly-Methylated Weak Enhancer	9.64788e-11	0.000159551831308377	H3K9ac	0.999998166797147	0.999999234076658	0.000159551831308377	0.348995319833181	0.999994057042758	0.000200857887467475
1:235580727	rs2172718	GNG4_rs291367_Novel_1	0	0	0.0050004	0.00142763648772621	31	Insulator	9.64644e-11	0.316594318284479	H3K9ac	0.999998166797147	0.999999234076658	0.316594318284479	0.999990261927779	0.999994057042758	0.999996673756614
1:235580821	rs2131923	GNG4_rs291367_Novel_1	0	0	0.0050004	0.00138120107253351	30	Insulator	9.65002e-11	0.999990261927779	H3K4me1	0.999998166797147	0.999999234076658	0.999995485924968	0.999990261927779	0.999994057042758	0.999996673756614
1:235580928	rs2131924	GNG4_rs291367_Novel_1	0	0	0.0026906	0.000664026437255655	37	Insulator	1.02821e-11	0.227973052183167	LMR	0.999998166797147	0.999999234076658	0.786720954088706	0.227973052183167	0.999994057042758	0.999996673756614
1:235581411	rs4659857	GNG4_rs291367_Novel_1	0	0	0.0050004	0.00284708202024182	29	Transcriptional Elongation	9.66823e-11	0.999990261927779	H3K4me1	0.999998166797147	0.999999234076658	0.999995485924968	0.999990261927779	0.999994057042758	0.999996673756614
1:235582460	rs4659860	GNG4_rs291367_Novel_1	0	0	0.0026906	NA	36	Heterochromatin	2.21604e-11	0.999990261927779	H3K4me1	0.999998166797147	0.999999234076658	0.999995485924968	0.999990261927779	0.999994057042758	0.999996673756614
1:235583203	rs4659523	GNG4_rs291367_Novel_1	0	0	0.0022811	NA	39	Heterochromatin	6.20015e-12	0.999990261927779	H3K4me1	0.999998166797147	0.999999234076658	0.999995485924968	0.999990261927779	0.999994057042758	0.999996673756614
1:235584543	rs868815	GNG4_rs291367_Novel_1	0	0	0.0026906	NA	35	Heterochromatin	1.03134e-11	0.999990261927779	H3K4me1	0.999998166797147	0.999999234076658	0.999995485924968	0.999990261927779	0.999994057042758	0.999996673756614
1:235586613	rs903347	GNG4_rs291367_Novel_1	0	0	0.0056574	0.00143464730531184	27	Closed Weak Enhancer	1.26997e-10	0.869238794964502	H2K4me2	0.999998166797147	0.999999234076658	0.884748725497221	0.999990261927779	0.999994057042758	0.869238794964502
1:235594182	rs2291687	GNG4_rs291367_Novel_1	0	0	0.0024771	NA	38	Heterochromatin	1.03758e-11	0.999990261927779	H3K4me1	0.999998166797147	0.999999234076658	0.999995485924968	0.999990261927779	0.999994057042758	0.999996673756614
1:235594951	rs10802708	GNG4_rs291367_Novel_1	0	0	0.0017838	NA	47	Heterochromatin	1.62194e-11	0.999990261927779	H3K4me1	0.999998166797147	0.999999234076658	0.999995485924968	0.999990261927779	0.999994057042758	0.999996673756614
1:235595590	rs9793740	GNG4_rs291367_Novel_1	0	0	0.0019357	NA	45	Heterochromatin	1.62323e-11	0.999990261927779	H3K4me1	0.999998166797147	0.999999234076658	0.999995485924968	0.999990261927779	0.999994057042758	0.999996673756614
1:235601681	rs3765799	GNG4_rs291367_Novel_1	0	0	0.0021011	0.000996087161423471	42	Transcriptional Elongation	3.22531e-12	0.999990261927779	H3K4me1	0.999998166797147	0.999999234076658	0.999995485924968	0.999990261927779	0.999994057042758	0.999996673756614
1:235602404	rs2270538	GNG4_rs291367_Novel_1	0	0	0.0059396	0.00313704583516365	26	Transcriptional Elongation	3.60942e-11	0.999990261927779	H3K4me1	0.999998166797147	0.999999234076658	0.999995485924968	0.999990261927779	0.999994057042758	0.999996673756614
1:235609744	rs4659884	GNG4_rs291367_Novel_1	0	0	0.0010872	0.000930556519388763	61	Transcriptional Elongation	1.17334e-10	0.999990261927779	H3K4me1	0.999998166797147	0.999999234076658	0.999995485924968	0.999990261927779	0.999994057042758	0.999996673756614
1:235612320	rs704705	GNG4_rs291367_Novel_1	0	0	0.0030936	0.00206948133821557	34	Transcriptional Elongation	2.76326e-11	0.999990261927779	H3K4me1	0.999998166797147	0.999999234076658	0.999995485924968	0.999990261927779	0.999994057042758	0.999996673756614
1:235614378	rs704706	GNG4_rs291367_Novel_1	0	0	0.0015157	NA	50	Genic Enhancer	1.05428e-11	0	MAFB	8.87638091762245e-10	0	2.51251107613545e-17	2.05493436744254e-57	0.967966941324511	4.50227728950368e-08
1:235626260	rs834142	GNG4_rs291367_Novel_1	0	0	0.0013977	NA	52	Heterochromatin	2.62946e-11	0.999990261927779	H3K4me1	0.999998166797147	0.999999234076658	0.999995485924968	0.999990261927779	0.999994057042758	0.999996673756614
1:235631959	rs704713	GNG4_rs291367_Novel_1	0	0	0.001013	NA	63	Heterochromatin	1.10962e-11	0.999990261927779	H3K4me1	0.999998166797147	0.999999234076658	0.999995485924968	0.999990261927779	0.999994057042758	0.999996673756614
1:235632094	rs704714	GNG4_rs291367_Novel_1	0	0	0.001013	NA	62	Heterochromatin	1.10805e-11	0.999990261927779	H3K4me1	0.999998166797147	0.999999234076658	0.999995485924968	0.999990261927779	0.999994057042758	0.999996673756614
1:235637967	rs704717	GNG4_rs291367_Novel_1	0	0	0.0011893	NA	58	Heterochromatin	3.56566e-11	0.999990261927779	H3K4me1	0.999998166797147	0.999999234076658	0.999995485924968	0.999990261927779	0.999994057042758	0.999996673756614
1:235638753	rs61836205	GNG4_rs291367_Novel_1	0	0	0.0020698	0.000678948177395115	43	Heterochromatin	1.12377e-10	0.999990261927779	H3K4me1	0.999998166797147	0.999999234076658	0.999995485924968	0.999990261927779	0.999994057042758	0.999996673756614
1:235638754	rs61836206	GNG4_rs291367_Novel_1	0	0	0.0022336	0.000686538062510287	40	Heterochromatin	1.12432e-10	0.999990261927779	H3K4me1	0.999998166797147	0.999999234076658	0.999995485924968	0.999990261927779	0.999994057042758	0.999996673756614
1:235641924	rs291381	GNG4_rs291367_Novel_1	0	0	0.0012892	0.000667162803011509	54	Transcriptional Elongation	1.26479e-11	0.999990261927779	H3K4me1	0.999998166797147	0.999999234076658	0.999995485924968	0.999990261927779	0.999994057042758	0.999996673756614
1:235642359	rs167092	GNG4_rs291367_Novel_1	0	0	0.0012892	0.000674190622579873	53	Transcriptional Elongation	1.59692e-11	0.999990261927779	H3K4me1	0.999998166797147	0.999999234076658	0.999995485924968	0.999990261927779	0.999994057042758	0.999996673756614
1:235643100	rs291383	GNG4_rs291367_Novel_1	0	0	0.0011893	0.000639843617110069	57	Transcriptional Elongation	1.266e-11	0.999990261927779	H3K4me1	0.999998166797147	0.999999234076658	0.999995485924968	0.999990261927779	0.999994057042758	0.999996673756614
1:235646160	rs184108	GNG4_rs291367_Novel_1	0	0	0.0010975	0.000607263817727827	60	Transcriptional Elongation	8.01819e-11	9.83786152405574e-06	H3K9me3	0.999998166797147	0.999999234076658	0.999995485924968	0.999990261927779	9.83786152405574e-06	0.999996673756614
1:235647050	rs291386	GNG4_rs291367_Novel_1	0	0	0.00093516	NA	64	Transcriptional Elongation	1.26574e-11	0.999990261927779	H3K4me1	0.999998166797147	0.999999234076658	0.999995485924968	0.999990261927779	0.999994057042758	0.999996673756614
1:235649955	rs291391	GNG4_rs291367_Novel_1	0	0	0.0010975	NA	59	Heterochromatin	1.38431e-11	0.999990261927779	H3K4me1	0.999998166797147	0.999999234076658	0.999995485924968	0.999990261927779	0.999994057042758	0.999996673756614
1:235651682	rs291394	GNG4_rs291367_Novel_1	0	0	0.00086353	NA	65	Transcriptional Elongation	1.21261e-11	0.999990261927779	H3K4me1	0.999998166797147	0.999999234076658	0.999995485924968	0.999990261927779	0.999994057042758	0.999996673756614
1:235663174	rs291341	GNG4_rs291367_Novel_1	0	0	0.0012211	NA	56	Heterochromatin	1.20027e-11	0.999990261927779	H3K4me1	0.999998166797147	0.999999234076658	0.999995485924968	0.999990261927779	0.999994057042758	0.999996673756614
1:235667170	rs704719	GNG4_rs291367_Novel_1	0	0	0.0016489	0.00962906291945799	49	Active Promoter	2.80571e-11	2.02007489268728e-06	UMR	0.116459542146822	0.999999234076658	2.02007489268728e-06	0.999990261927779	0.999994057042758	0.999996673756614
1:235668511	rs696248	GNG4_rs291367_Novel_1	0	0	0.0017784	0.0115790503225621	48	Active Promoter	6.73722e-12	1.85887668046791e-06	UMR	0.999998166797147	0.999999234076658	1.85887668046791e-06	0.00494200885972553	0.999994057042758	0.000706209918407006
1:235669988	rs704722	GNG4_rs291367_Novel_1	0	0	0.0012739	0.000584823200754019	55	Lowly-Methylated Weak Enhancer	3.83034e-12	0.999990261927779	H3K4me1	0.999998166797147	0.999999234076658	0.999995485924968	0.999990261927779	0.999994057042758	0.999996673756614
1:235671987	rs834198	GNG4_rs291367_Novel_1	0	0	0.0014939	NA	51	Heterochromatin	3.83625e-12	0.999990261927779	H3K4me1	0.999998166797147	0.999999234076658	0.999995485924968	0.999990261927779	0.999994057042758	0.999996673756614
1:235674379	rs291340	GNG4_rs291367_Novel_1	0	0	0.00206	NA	44	Heterochromatin	3.83034e-12	0.999990261927779	H3K4me1	0.999998166797147	0.999999234076658	0.999995485924968	0.999990261927779	0.999994057042758	0.999996673756614
1:235679690	rs390539	GNG4_rs291367_Novel_1	0	0	0.0021011	NA	41	Heterochromatin	1.06288e-11	0.999990261927779	H3K4me1	0.999998166797147	0.999999234076658	0.999995485924968	0.999990261927779	0.999994057042758	0.999996673756614
1:235680585	rs453315	GNG4_rs291367_Novel_1	0	0	0.0019003	NA	46	Heterochromatin	7.24579e-12	4.11310145242686e-07	NKX2.2	8.57671644690065e-07	4.11310145242686e-07	0.999995485924968	0.0234800883074459	0.634664646366632	0.156489921742147
1:235684570	rs2453247	GNG4_rs291367_Novel_1	0	0	0.0091714	0.00109387756551839	21	Heterochromatin	4.13185e-10	0.999990261927779	H3K4me1	0.999998166797147	0.999999234076658	0.999995485924968	0.999990261927779	0.999994057042758	0.999996673756614
1:235686690	rs291362	GNG4_rs291367_Novel_1	0	0	0.08377	0.0337770390016085	2	Heterochromatin	3.99746e-10	0.999990261927779	H3K4me1	0.999998166797147	0.999999234076658	0.999995485924968	0.999990261927779	0.999994057042758	0.999996673756614
1:235687179	rs291364	GNG4_rs291367_Novel_1	0	0	0.031945	0.00382014549669542	8	Heterochromatin	4.04898e-10	0.999990261927779	H3K4me1	0.999998166797147	0.999999234076658	0.999995485924968	0.999990261927779	0.999994057042758	0.999996673756614
1:235688043	rs291365	GNG4_rs291367_Novel_1	0	0	0.035748	0.00421837193695884	7	Heterochromatin	4.28293e-10	0.999990261927779	H3K4me1	0.999998166797147	0.999999234076658	0.999995485924968	0.999990261927779	0.999994057042758	0.999996673756614
1:235690800	rs291367	GNG4_rs291367_Novel_1	0	0	0.23981	0.841764164625925	1	Open Weak Enhancer	2.49759e-10	0.058123411434593	H3K9ac	0.999998166797147	0.999999234076658	0.058123411434593	0.141263219656919	0.999994057042758	0.999996673756614
1:235691384	rs291368	GNG4_rs291367_Novel_1	0	0	0.061473	0.00915094716268384	5	Heterochromatin	2.52875e-10	0.999990261927779	H3K4me1	0.999998166797147	0.999999234076658	0.999995485924968	0.999990261927779	0.999994057042758	0.999996673756614
1:235691913	rs291369	GNG4_rs291367_Novel_1	0	0	0.021576	0.002228939933915	13	Heterochromatin	7.26375e-11	0.0282052016014286	Alpha_ATAC	0.0282052016014286	0.999999234076658	0.999995485924968	0.735651004722209	0.999994057042758	0.999996673756614
1:235693041	rs291370	GNG4_rs291367_Novel_1	0	0	0.061473	0.00882891960856154	4	Heterochromatin	2.62983e-10	0.999990261927779	H3K4me1	0.999998166797147	0.999999234076658	0.999995485924968	0.999990261927779	0.999994057042758	0.999996673756614
1:235693105	rs291371	GNG4_rs291367_Novel_1	0	0	0.05613	0.00774507321285539	6	Heterochromatin	2.64511e-10	0.999990261927779	H3K4me1	0.999998166797147	0.999999234076658	0.999995485924968	0.999990261927779	0.999994057042758	0.999996673756614
1:235694106	rs291372	GNG4_rs291367_Novel_1	0	0	0.061473	0.00796550891956708	3	Heterochromatin	2.85777e-10	0.999990261927779	H3K4me1	0.999998166797147	0.999999234076658	0.999995485924968	0.999990261927779	0.999994057042758	0.999996673756614
1:235695186	rs291377	GNG4_rs291367_Novel_1	0	0	0.016636	0.00139514269837426	15	Heterochromatin	3.65582e-11	0.999990261927779	H3K4me1	0.999998166797147	0.999999234076658	0.999995485924968	0.999990261927779	0.999994057042758	0.999996673756614
1:235695756	rs2481095	GNG4_rs291367_Novel_1	0	0	0.02354	0.00187413855778398	11	Heterochromatin	3.91127e-11	0.999990261927779	H3K4me1	0.999998166797147	0.999999234076658	0.999995485924968	0.999990261927779	0.999994057042758	0.999996673756614
1:235705001	rs2131922	GNG4_rs291367_Novel_1	0	0	0.0040819	NA	33	Heterochromatin	3.57697e-09	0.000221086659693168	FOXA2	0.999998166797147	0.000221086659693168	0.0126175897495535	0.0169463921729784	0.999994057042758	0.00117494013919078
1:235705921	rs10925954	GNG4_rs291367_Novel_1	0	0	0.018606	0.00227625545174328	14	Heterochromatin	6.82743e-08	0.999990261927779	H3K4me1	0.999998166797147	0.999999234076658	0.999995485924968	0.999990261927779	0.999994057042758	0.999996673756614
1:39618556	rs67408364	MACF1_rs3768321_Known_1	0	1	0.00047078	NA	71	Closed Strong Enhancer	2.33829e-05	0.00238844490799872	H3K4me1	0.179685602161299	0.113590699812741	0.55102196456599	0.00238844490799872	0.999994057042758	0.999996673756614
1:39710459	rs60323161	MACF1_rs3768321_Known_1	0	1	0.0005373	NA	68	Heterochromatin	1.66468e-05	0.999990261927779	H3K4me1	0.999998166797147	0.999999234076658	0.999995485924968	0.999990261927779	0.999994057042758	0.999996673756614
1:39731550	rs4660214	MACF1_rs3768321_Known_1	0	1	0.0005373	NA	67	Closed Weak Enhancer	1.71757e-05	0.0746363599105604	H3K4me1	0.999998166797147	0.999999234076658	0.999995485924968	0.0746363599105604	0.999994057042758	0.999996673756614
1:39748271	rs3818806	MACF1_rs3768321_Known_1	0	1	0.0005373	NA	66	Genic Enhancer	1.71755e-05	0.999990261927779	H3K4me1	0.999998166797147	0.999999234076658	0.999995485924968	0.999990261927779	0.999994057042758	0.999996673756614
1:39757799	rs16826036	MACF1_rs3768321_Known_1	0	1	0.00047078	0.000478027033506754	70	Transcriptional Elongation	1.71757e-05	0.999990261927779	H3K4me1	0.999998166797147	0.999999234076658	0.999995485924968	0.999990261927779	0.999994057042758	0.999996673756614
1:39758634	rs16826038	MACF1_rs3768321_Known_1	0	1	0.00047078	NA	69	Genic Enhancer	1.71756e-05	0.999990261927779	H3K4me1	0.999998166797147	0.999999234076658	0.999995485924968	0.999990261927779	0.999994057042758	0.999996673756614
1:39762203	rs111797516	MACF1_rs3768321_Known_1	0	1	0.0005373	0.000688026048226393	65	Transcriptional Elongation	5.5961e-06	0.999990261927779	H3K4me1	0.999998166797147	0.999999234076658	0.999995485924968	0.999990261927779	0.999994057042758	0.999996673756614
1:39769000	rs61783376	MACF1_rs3768321_Known_1	0	1	0.0005373	NA	64	Genic Enhancer	1.75664e-05	0.999990261927779	H3K4me1	0.999998166797147	0.999999234076658	0.999995485924968	0.999990261927779	0.999994057042758	0.999996673756614
1:39770227	rs4660636	MACF1_rs3768321_Known_1	0	1	0.00070023	NA	61	Heterochromatin	1.77518e-05	0.999990261927779	H3K4me1	0.999998166797147	0.999999234076658	0.999995485924968	0.999990261927779	0.999994057042758	0.999996673756614
1:39770278	rs4660637	MACF1_rs3768321_Known_1	0	1	0.00070023	NA	60	Heterochromatin	1.77595e-05	0.999990261927779	H3K4me1	0.999998166797147	0.999999234076658	0.999995485924968	0.999990261927779	0.999994057042758	0.999996673756614
1:39777159	rs61783378	MACF1_rs3768321_Known_1	0	1	0.0013618	0.00143188010036599	52	Transcriptional Elongation	2.07073e-05	0.999990261927779	H3K4me1	0.999998166797147	0.999999234076658	0.999995485924968	0.999990261927779	0.999994057042758	0.999996673756614
1:39797055	rs16826069	MACF1_rs3768321_Known_1	0	1	0.0017791	0.0114489008024975	44	Genic Enhancer	1.25733e-05	8.86569478615604e-06	H3K4me1	0.141087218285921	0.0240832419658896	0.280258482287276	8.86569478615604e-06	0.999994057042758	0.999996673756614
1:39801815	rs41270807	MACF1_rs3768321_Known_1	0	1	0.0030426	0.00740273051888587	28	Genic Enhancer	2.74513e-05	0.00497560839309317	H3K9me3	0.999998166797147	0.999999234076658	0.999995485924968	0.999990261927779	0.00497560839309317	0.999996673756614
1:39812518	rs16826087	MACF1_rs3768321_Known_1	0	1	0.0034809	0.00252656017709632	26	Transcriptional Elongation	3.00414e-05	0.999990261927779	H3K4me1	0.999998166797147	0.999999234076658	0.999995485924968	0.999990261927779	0.999994057042758	0.999996673756614
1:39814960	rs3754346	MACF1_rs3768321_Known_1	0	1	0.0034809	0.00151995010653915	25	Genic Enhancer	3.01599e-05	0.999990261927779	H3K4me1	0.999998166797147	0.999999234076658	0.999995485924968	0.999990261927779	0.999994057042758	0.999996673756614
1:39815143	rs16826093	MACF1_rs3768321_Known_1	0	1	0.0034809	0.00125651008807363	24	Genic Enhancer	2.74533e-05	0.999990261927779	H3K4me1	0.999998166797147	0.999999234076658	0.999995485924968	0.999990261927779	0.999994057042758	0.999996673756614
1:39815344	rs41270811	MACF1_rs3768321_Known_1	0	1	0.0034809	0.00119522008377757	23	Genic Enhancer	2.74532e-05	0.999990261927779	H3K4me1	0.999998166797147	0.999999234076658	0.999995485924968	0.999990261927779	0.999994057042758	0.999996673756614
1:39816941	rs61779274	MACF1_rs3768321_Known_1	0	1	0.0034809	0.00268729018836251	22	Transcriptional Elongation	2.74537e-05	0.999990261927779	H3K4me1	0.999998166797147	0.999999234076658	0.999995485924968	0.999990261927779	0.999994057042758	0.999996673756614
1:39818052	rs17264671	MACF1_rs3768321_Known_1	0	1	0.0030426	0.00245561017212317	27	Transcriptional Elongation	2.74539e-05	0.999990261927779	H3K4me1	0.999998166797147	0.999999234076658	0.999995485924968	0.999990261927779	0.999994057042758	0.999996673756614
1:39819503	rs4660690	MACF1_rs3768321_Known_1	0	1	0.0039831	0.00355378024909813	15	Transcriptional Elongation	2.7454e-05	0.999990261927779	H3K4me1	0.999998166797147	0.999999234076658	0.999995485924968	0.999990261927779	0.999994057042758	0.999996673756614
1:39820310	rs61779275	MACF1_rs3768321_Known_1	0	1	0.01028	0.00871303061072984	12	Transcriptional Elongation	3.03911e-05	0.999990261927779	H3K4me1	0.999998166797147	0.999999234076658	0.999995485924968	0.999990261927779	0.999994057042758	0.999996673756614
1:39825438	rs61779276	MACF1_rs3768321_Known_1	0	1	0.0039831	0.00345322024204949	14	Transcriptional Elongation	2.74568e-05	0.999990261927779	H3K4me1	0.999998166797147	0.999999234076658	0.999995485924968	0.999990261927779	0.999994057042758	0.999996673756614
1:39831768	rs72661961	MACF1_rs3768321_Known_1	0	1	0.0026599	0.00219994015420227	30	Transcriptional Elongation	2.74507e-05	0.176889838925991	H3K9me3	0.999998166797147	0.999999234076658	0.999995485924968	0.999990261927779	0.176889838925991	0.751624064299346
1:39833535	rs61779277	MACF1_rs3768321_Known_1	0	1	0.0026599	0.00107045007503196	29	Genic Enhancer	3.97832e-05	0.999990261927779	H3K4me1	0.999998166797147	0.999999234076658	0.999995485924968	0.999990261927779	0.999994057042758	0.999996673756614
1:39834617	rs61779278	MACF1_rs3768321_Known_1	0	1	0.002034	0.000998197069967473	39	Genic Enhancer	2.74508e-05	0.999990261927779	H3K4me1	0.999998166797147	0.999999234076658	0.999995485924968	0.999990261927779	0.999994057042758	0.999996673756614
1:39835817	rs2296172	MACF1_rs3768321_Known_1	0	1	0.0013618	0.00266112018652815	51	Genic Enhancer	2.7451e-05	0.999990261927779	H3K4me1	0.999998166797147	0.999999234076658	0.999995485924968	0.999990261927779	0.999994057042758	0.999996673756614
1:39837102	rs61779279	MACF1_rs3768321_Known_1	0	1	0.0023258	0.00224433015731374	35	Transcriptional Elongation	2.745e-05	0.894847584470881	H3K36me3	0.999998166797147	0.999999234076658	0.999995485924968	0.999990261927779	0.999994057042758	0.894847584470881
1:39840768	rs61779283	MACF1_rs3768321_Known_1	0	1	0.0034809	0.00288274020206235	21	Transcriptional Elongation	3.07661e-05	0.999990261927779	H3K4me1	0.999998166797147	0.999999234076658	0.999995485924968	0.999990261927779	0.999994057042758	0.999996673756614
1:39842690	rs76111861	MACF1_rs3768321_Known_1	0	1	0.0034809	0.0025561401791697	20	Transcriptional Elongation	2.76606e-05	0.999990261927779	H3K4me1	0.999998166797147	0.999999234076658	0.999995485924968	0.999990261927779	0.999994057042758	0.999996673756614
1:39846590	rs72661965	MACF1_rs3768321_Known_1	0	1	0.0015564	0.00129729009093205	47	Transcriptional Elongation	2.74469e-05	0.999990261927779	H3K4me1	0.999998166797147	0.999999234076658	0.999995485924968	0.999990261927779	0.999994057042758	0.999996673756614
1:39848347	rs6668369	MACF1_rs3768321_Known_1	0	1	0.0013618	0.00124602008733834	50	Transcriptional Elongation	2.80193e-05	0.999990261927779	H3K4me1	0.999998166797147	0.999999234076658	0.999995485924968	0.999990261927779	0.999994057042758	0.999996673756614
1:39855177	rs61779284	MACF1_rs3768321_Known_1	0	1	0.0023258	0.0017314801213661	34	Transcriptional Elongation	2.74362e-05	0.999990261927779	H3K4me1	0.999998166797147	0.999999234076658	0.999995485924968	0.999990261927779	0.999994057042758	0.999996673756614
1:39857192	rs3768299	MACF1_rs3768321_Known_1	0	1	0.002034	0.000894792062719419	38	Closed Strong Enhancer	2.74158e-05	0.367704706176336	H2A.Z	0.367704706176336	0.819346392081785	0.999995485924968	0.999990261927779	0.999994057042758	0.483875704625603
1:39863215	rs4660732	MACF1_rs3768321_Known_1	0	1	0.0015564	0.000704440049376914	46	Closed Strong Enhancer	2.73178e-05	0.999990261927779	H3K4me1	0.999998166797147	0.999999234076658	0.999995485924968	0.999990261927779	0.999994057042758	0.999996673756614
1:39867055	rs61779285	MACF1_rs3768321_Known_1	0	1	0.002034	0.000931194065270975	37	Closed Strong Enhancer	2.72352e-05	0.107751464976152	NKX6.1	0.999998166797147	0.107751464976152	0.999995485924968	0.999990261927779	0.999994057042758	0.999996673756614
1:39870793	rs3768301	MACF1_rs3768321_Known_1	0	1	0.0023258	0.00145361010188913	33	Closed Weak Enhancer	2.71246e-05	0.999990261927779	H3K4me1	0.999998166797147	0.999999234076658	0.999995485924968	0.999990261927779	0.999994057042758	0.999996673756614
1:39874539	rs113214136	MACF1_rs3768321_Known_1	0	1	0.0034809	0.0138504009708279	19	Active Promoter	4.956e-05	0.999990261927779	H3K4me1	0.999998166797147	0.999999234076658	0.999995485924968	0.999990261927779	0.999994057042758	0.999996673756614
1:39880319	rs3768302	MACF1_rs3768321_Known_1	0	1	0.0034809	0.0013894000973884	18	Closed Weak Enhancer	1.86178e-05	0.999990261927779	H3K4me1	0.999998166797147	0.999999234076658	0.999995485924968	0.999990261927779	0.999994057042758	0.999996673756614
1:39881468	rs17343193	MACF1_rs3768321_Known_1	0	1	0.0034809	0.00136186009545801	17	Closed Weak Enhancer	2.70972e-05	0.000151203653168299	H3K4me1	0.0322899769314666	0.000710585565108648	0.999995485924968	0.000151203653168299	0.529250232917498	0.0394868066999488
1:39885763	rs61779300	MACF1_rs3768321_Known_1	0	1	0.0034809	0.00143178010035898	16	Genic Enhancer	2.72021e-05	0.0106843533544708	LMR	0.562487961283343	0.999999234076658	0.919122568687785	0.0106843533544708	0.999994057042758	0.999996673756614
1:39905588	rs2018212	MACF1_rs3768321_Known_1	0	1	0.0017791	0.00230346016145839	43	Transcriptional Elongation	2.72377e-05	0.999990261927779	H3K4me1	0.999998166797147	0.999999234076658	0.999995485924968	0.999990261927779	0.999994057042758	0.999996673756614
1:39905873	rs4660751	MACF1_rs3768321_Known_1	0	1	0.0017791	0.00212702014909103	42	Transcriptional Elongation	2.72703e-05	0.999990261927779	H3K4me1	0.999998166797147	0.999999234076658	0.999995485924968	0.999990261927779	0.999994057042758	0.999996673756614
1:39913351	rs2296173	MACF1_rs3768321_Known_1	0	1	0.0010431	0.00107442007531024	57	Transcriptional Elongation	2.7451e-05	0.0119100679975013	Beta_H3K27me3	0.0419868505515489	0.999999234076658	0.999995485924968	0.999990261927779	0.0119100679975013	0.999996673756614
1:39914090	rs3118014	MACF1_rs3768321_Known_1	0	1	0.0010431	0.00100239007026138	56	Transcriptional Elongation	2.74443e-05	0.999990261927779	H3K4me1	0.999998166797147	0.999999234076658	0.999995485924968	0.999990261927779	0.999994057042758	0.999996673756614
1:39915209	rs1985076	MACF1_rs3768321_Known_1	0	1	0.0013618	0.00124704008740984	49	Transcriptional Elongation	0.000134837	0.999990261927779	H3K4me1	0.999998166797147	0.999999234076658	0.999995485924968	0.999990261927779	0.999994057042758	0.999996673756614
1:39967223	rs61779330	MACF1_rs3768321_Known_1	0	1	0.0024093	0.000499892035039356	32	Heterochromatin	6.63806e-07	0.148938461729311	Alpha_ATAC	0.148938461729311	0.999999234076658	0.999995485924968	0.633722267149378	0.999994057042758	0.702966088575686
1:39967280	rs72662001	MACF1_rs3768321_Known_1	0	1	0.0024093	0.000466176032676072	31	Heterochromatin	6.63329e-07	0.999990261927779	H3K4me1	0.999998166797147	0.999999234076658	0.999995485924968	0.999990261927779	0.999994057042758	0.999996673756614
1:39969059	rs72663503	MACF1_rs3768321_Known_1	0	1	0.0018294	NA	41	Heterochromatin	6.54218e-07	0.999990261927779	H3K4me1	0.999998166797147	0.999999234076658	0.999995485924968	0.999990261927779	0.999994057042758	0.999996673756614
1:39970928	rs61779331	MACF1_rs3768321_Known_1	0	1	0.0020992	NA	36	Heterochromatin	6.56923e-07	0.00206602594569859	H2K4me1	0.0901477996894112	0.999999234076658	0.999995485924968	0.00206602594569859	0.999994057042758	0.695625942981834
1:39995074	rs755249	MACF1_rs3768321_Known_1	0	1	0.0018294	0.00300778021082689	40	Transcriptional Elongation	2.09962e-07	0.999990261927779	H3K4me1	0.999998166797147	0.999999234076658	0.999995485924968	0.999990261927779	0.999994057042758	0.999996673756614
1:40003410	rs72663520	MACF1_rs3768321_Known_1	0	1	0.025776	0.00254305017825217	4	Heterochromatin	7.24576e-08	0.846377364947415	ATAC	0.846377364947415	0.999999234076658	0.999995485924968	0.908699982278435	0.999994057042758	0.999996673756614
1:40010235	rs61779359	MACF1_rs3768321_Known_1	0	1	0.029681	0.00321258022518211	2	Heterochromatin	9.46277e-08	0.999990261927779	H3K4me1	0.999998166797147	0.999999234076658	0.999995485924968	0.999990261927779	0.999994057042758	0.999996673756614
1:40012230	rs61781362	MACF1_rs3768321_Known_1	0	1	0.022389	0.0101780007134152	6	Transcriptional Elongation	9.54225e-08	0.999990261927779	H3K4me1	0.999998166797147	0.999999234076658	0.999995485924968	0.999990261927779	0.999994057042758	0.999996673756614
1:40012433	rs61781363	MACF1_rs3768321_Known_1	0	1	0.022389	0.0116126008139719	5	Transcriptional Elongation	9.55054e-08	0.999990261927779	H3K4me1	0.999998166797147	0.999999234076658	0.999995485924968	0.999990261927779	0.999994057042758	0.999996673756614
1:40018509	rs4660808	MACF1_rs3768321_Known_1	0	1	0.0111	0.00607368042572763	11	Transcriptional Elongation	9.63205e-08	0.999990261927779	H3K4me1	0.999998166797147	0.999999234076658	0.999995485924968	0.999990261927779	0.999994057042758	0.999996673756614
1:40019591	rs61781364	MACF1_rs3768321_Known_1	0	1	0.014688	0.00735975051587323	10	Transcriptional Elongation	9.64535e-08	0.999990261927779	H3K4me1	0.999998166797147	0.999999234076658	0.999995485924968	0.999990261927779	0.999994057042758	0.999996673756614
1:40022482	rs76207570	MACF1_rs3768321_Known_1	0	1	0.014688	0.00214364015025599	9	Heterochromatin	4.17402e-08	0.999990261927779	H3K4me1	0.999998166797147	0.999999234076658	0.999995485924968	0.999990261927779	0.999994057042758	0.999996673756614
1:40022777	rs17264866	MACF1_rs3768321_Known_1	0	1	0.014688	0.0021011901472805	8	Heterochromatin	2.29942e-08	0.999990261927779	H3K4me1	0.999998166797147	0.999999234076658	0.999995485924968	0.999990261927779	0.999994057042758	0.999996673756614
1:40028180	rs4660293	MACF1_rs3768321_Known_1	0	1	0.00046676	0.000665270046631337	72	Transcriptional Elongation	2.31939e-08	0.682898911656969	H2A.Z	0.682898911656969	0.999999234076658	0.999995485924968	0.999990261927779	0.999994057042758	0.999996673756614
1:40033905	rs58302493	MACF1_rs3768321_Known_1	0	1	0.0015705	0.000980389068719242	45	Genic Enhancer	0.000359687	0.999990261927779	H3K4me1	0.999998166797147	0.999999234076658	0.999995485924968	0.999990261927779	0.999994057042758	0.999996673756614
1:40035686	rs17513135	MACF1_rs3768321_Known_1	0	1	0.019451	0.0119909008404884	7	Transcriptional Elongation	6.75034e-08	0.999990261927779	H3K4me1	0.999998166797147	0.999999234076658	0.999995485924968	0.999990261927779	0.999994057042758	0.999996673756614
1:40035928	rs3768321	MACF1_rs3768321_Known_1	0	1	0.65702	0.80977505676025	1	Transcriptional Elongation	3.69284e-05	0.999990261927779	H3K4me1	0.999998166797147	0.999999234076658	0.999995485924968	0.999990261927779	0.999994057042758	0.999996673756614
1:40036847	rs2293476	MACF1_rs3768321_Known_1	0	1	0.025776	0.0149949010510503	3	Transcriptional Elongation	4.44208e-08	0.999990261927779	H3K4me1	0.999998166797147	0.999999234076658	0.999995485924968	0.999990261927779	0.999994057042758	0.999996673756614
1:40038571	rs2068663	MACF1_rs3768321_Known_1	0	1	0.0096519	0.00314904022072835	13	Genic Enhancer	4.47944e-08	0.648649120403994	H3K4me1	0.999998166797147	0.999999234076658	0.999995485924968	0.648649120403994	0.999994057042758	0.999996673756614
1:40043772	rs12064914	MACF1_rs3768321_Known_1	0	1	0.0010499	NA	55	Heterochromatin	3.46607e-08	0.999990261927779	H3K4me1	0.999998166797147	0.999999234076658	0.999995485924968	0.999990261927779	0.999994057042758	0.999996673756614
1:40045300	rs61781370	MACF1_rs3768321_Known_1	0	1	0.00091746	NA	59	Heterochromatin	3.53824e-08	0.999990261927779	H3K4me1	0.999998166797147	0.999999234076658	0.999995485924968	0.999990261927779	0.999994057042758	0.999996673756614
1:40046093	rs111768751	MACF1_rs3768321_Known_1	0	1	0.00061288	NA	63	Heterochromatin	3.66133e-08	0.999990261927779	H3K4me1	0.999998166797147	0.999999234076658	0.999995485924968	0.999990261927779	0.999994057042758	0.999996673756614
1:40048009	rs11206374	MACF1_rs3768321_Known_1	0	1	0.00091746	NA	58	Heterochromatin	3.88341e-08	0.999990261927779	H3K4me1	0.999998166797147	0.999999234076658	0.999995485924968	0.999990261927779	0.999994057042758	0.999996673756614
1:40052108	rs61781371	MACF1_rs3768321_Known_1	0	1	0.0010499	NA	54	Low Methylation	6.33525e-08	0.999990261927779	H3K4me1	0.999998166797147	0.999999234076658	0.999995485924968	0.999990261927779	0.999994057042758	0.999996673756614
1:40057543	rs113825410	MACF1_rs3768321_Known_1	0	1	0.0013756	NA	48	Low Methylation	9.79235e-08	0.999990261927779	H3K4me1	0.999998166797147	0.999999234076658	0.999995485924968	0.999990261927779	0.999994057042758	0.999996673756614
1:40060025	rs76841360	MACF1_rs3768321_Known_1	0	1	0.00061288	NA	62	Low Methylation	1.93773e-07	0.999990261927779	H3K4me1	0.999998166797147	0.999999234076658	0.999995485924968	0.999990261927779	0.999994057042758	0.999996673756614
1:40060473	rs4660303	MACF1_rs3768321_Known_1	0	1	0.0010499	NA	53	Low Methylation	1.18468e-07	0.999990261927779	H3K4me1	0.999998166797147	0.999999234076658	0.999995485924968	0.999990261927779	0.999994057042758	0.999996673756614
1:50920161	rs12096508	FAF1_rs58432198_Known_1	0	0	0.0025781	0.00429649898935222	174	Closed Weak Enhancer	0.072866	0.00012979142440895	Alpha_ATAC	0.00012979142440895	0.999999234076658	0.999995485924968	0.621640914947474	0.999994057042758	0.54943295062048
1:50923454	rs113870552	FAF1_rs58432198_Known_1	0	0	0.0010265	0.000709959137825509	217	Heterochromatin	0.179417	0.999990261927779	H3K4me1	0.999998166797147	0.999999234076658	0.999995485924968	0.999990261927779	0.999994057042758	0.999996673756614
1:50928775	rs72898921	FAF1_rs58432198_Known_1	0	0	0.00082947	NA	227	Heterochromatin	0.179418	0.344458352870705	H2A.Z	0.344458352870705	0.999999234076658	0.999995485924968	0.999990261927779	0.999994057042758	0.999996673756614
1:50931683	rs72898923	FAF1_rs58432198_Known_1	0	0	0.00074599	NA	229	Heterochromatin	0.179421	0.702655026466782	H2A.Z	0.702655026466782	0.999999234076658	0.999995485924968	0.904744340133538	0.999994057042758	0.999996673756614
1:50933200	rs56272614	FAF1_rs58432198_Known_1	0	0	0.0042093	0.00362197600814485	106	Heterochromatin	0.0738279	0.999990261927779	H3K4me1	0.999998166797147	0.999999234076658	0.999995485924968	0.999990261927779	0.999994057042758	0.999996673756614
1:50935031	rs17106219	FAF1_rs58432198_Known_1	0	0	0.0028777	0.00233531032143388	168	Heterochromatin	0.0728654	0.000644189086642951	H2A.Z	0.000644189086642951	0.0719842865669199	0.999995485924968	0.999990261927779	0.999994057042758	0.180891844379713
1:50942784	rs12065210	FAF1_rs58432198_Known_1	0	0	0.0015786	0.00132228584414233	199	Heterochromatin	0.0458552	0.999990261927779	H3K4me1	0.999998166797147	0.999999234076658	0.999995485924968	0.999990261927779	0.999994057042758	0.999996673756614
1:50943370	rs17106235	FAF1_rs58432198_Known_1	0	0	0.0009226	0.000725272205505087	221	Heterochromatin	0.0912714	0.999990261927779	H3K4me1	0.999998166797147	0.999999234076658	0.999995485924968	0.999990261927779	0.999994057042758	0.999996673756614
1:50944634	rs1474784	FAF1_rs58432198_Known_1	0	0	0.0019615	0.00152810675381455	185	Heterochromatin	0.0728648	0.999990261927779	H3K4me1	0.999998166797147	0.999999234076658	0.999995485924968	0.999990261927779	0.999994057042758	0.999996673756614
1:50945526	rs3789576	FAF1_rs58432198_Known_1	0	0	0.0012238	0.00377787669718332	210	Transcriptional Elongation	0.195994	0.999990261927779	H3K4me1	0.999998166797147	0.999999234076658	0.999995485924968	0.999990261927779	0.999994057042758	0.999996673756614
1:50949727	rs56298082	FAF1_rs58432198_Known_1	0	0	0.0012721	0.000964158261316217	209	Heterochromatin	0.091307	0.999990261927779	H3K4me1	0.999998166797147	0.999999234076658	0.999995485924968	0.999990261927779	0.999994057042758	0.999996673756614
1:50954128	rs3789577	FAF1_rs58432198_Known_1	0	0	0.0011426	0.00352366557363957	214	Transcriptional Elongation	0.0870552	0.0075390657748415	H2A.Z	0.0075390657748415	0.999999234076658	0.999995485924968	0.999990261927779	0.999994057042758	0.999996673756614
1:50958027	rs72898944	FAF1_rs58432198_Known_1	0	0	0.0010829	0.000860966805238161	216	Heterochromatin	0.0930004	0.999990261927779	H3K4me1	0.999998166797147	0.999999234076658	0.999995485924968	0.999990261927779	0.999994057042758	0.999996673756614
1:50959262	rs72898946	FAF1_rs58432198_Known_1	0	0	0.0012055	0.000902809990173612	212	Heterochromatin	0.126946	0.205688055095429	PDX1	0.999998166797147	0.205688055095429	0.999995485924968	0.999990261927779	0.999994057042758	0.330290466896984
1:50960180	rs58574309	FAF1_rs58432198_Known_1	0	0	0.0011426	0.00344130520962926	213	Transcriptional Elongation	0.0887996	0.999990261927779	H3K4me1	0.999998166797147	0.999999234076658	0.999995485924968	0.999990261927779	0.999994057042758	0.999996673756614
1:50961221	rs72898950	FAF1_rs58432198_Known_1	0	0	0.0012055	0.00399930767584777	211	Transcriptional Elongation	0.0939471	0.999990261927779	H3K4me1	0.999998166797147	0.999999234076658	0.999995485924968	0.999990261927779	0.999994057042758	0.999996673756614
1:50963518	rs72898951	FAF1_rs58432198_Known_1	0	0	0.0018576	0.00614797717238018	190	Transcriptional Elongation	0.0753639	0.999990261927779	H3K4me1	0.999998166797147	0.999999234076658	0.999995485924968	0.999990261927779	0.999994057042758	0.999996673756614
1:50963858	rs72898953	FAF1_rs58432198_Known_1	0	0	0.0014168	0.00445267967962822	203	Transcriptional Elongation	0.0949482	0.999990261927779	H3K4me1	0.999998166797147	0.999999234076658	0.999995485924968	0.999990261927779	0.999994057042758	0.999996673756614
1:50964446	rs113028610	FAF1_rs58432198_Known_1	0	0	0.00097314	0.00291427288029028	218	Transcriptional Elongation	0.186786	0.999990261927779	H3K4me1	0.999998166797147	0.999999234076658	0.999995485924968	0.999990261927779	0.999994057042758	0.999996673756614
1:50966301	rs72898957	FAF1_rs58432198_Known_1	0	0	0.0009226	0.00274792214506546	220	Transcriptional Elongation	0.188224	0.00329059155715361	H3K9me3	0.999998166797147	0.999999234076658	0.999995485924968	0.999990261927779	0.00329059155715361	0.0970994641955158
1:50966976	rs72898961	FAF1_rs58432198_Known_1	0	0	0.0015348	0.00498375202682297	201	Transcriptional Elongation	0.0914855	2.18910817652695e-06	H3K79me2	0.999998166797147	0.0767860000336836	0.999995485924968	0.999990261927779	0.999994057042758	2.18910817652695e-06
1:50967206	rs57775942	FAF1_rs58432198_Known_1	0	0	0.0018783	0.0049666819513779	189	Transcriptional Elongation	0.0964867	0.999990261927779	H3K4me1	0.999998166797147	0.999999234076658	0.999995485924968	0.999990261927779	0.999994057042758	0.999996673756614
1:50969571	rs72898966	FAF1_rs58432198_Known_1	0	0	0.0017799	0.00493899182899512	196	Transcriptional Elongation	0.0998808	0.999990261927779	H3K4me1	0.999998166797147	0.999999234076658	0.999995485924968	0.999990261927779	0.999994057042758	0.999996673756614
1:50970475	rs10493149	FAF1_rs58432198_Known_1	0	0	0.0017799	0.00499643208286535	195	Transcriptional Elongation	0.10221	0.999990261927779	H3K4me1	0.999998166797147	0.999999234076658	0.999995485924968	0.999990261927779	0.999994057042758	0.999996673756614
1:50971408	rs72898971	FAF1_rs58432198_Known_1	0	0	0.0013804	0.00463952050541365	205	Transcriptional Elongation	0.0974618	0.999990261927779	H3K4me1	0.999998166797147	0.999999234076658	0.999995485924968	0.999990261927779	0.999994057042758	0.999996673756614
1:50971801	rs58446086	FAF1_rs58432198_Known_1	0	0	0.0013804	0.00475146100016006	204	Transcriptional Elongation	0.0975863	0.000179461817139925	PDX1	0.0865252259439456	0.000179461817139925	0.999995485924968	0.197484485738372	0.999994057042758	0.308143380084168
1:50973264	rs59622625	FAF1_rs58432198_Known_1	0	0	0.003811	0.0103702458336546	127	Transcriptional Elongation	0.0821528	0.999990261927779	H3K4me1	0.999998166797147	0.999999234076658	0.999995485924968	0.999990261927779	0.999994057042758	0.999996673756614
1:50975971	rs72898974	FAF1_rs58432198_Known_1	0	0	0.00092218	0.00070356710957449	224	Heterochromatin	0.149207	0.999990261927779	H3K4me1	0.999998166797147	0.999999234076658	0.999995485924968	0.999990261927779	0.999994057042758	0.999996673756614
1:50977678	rs113834846	FAF1_rs58432198_Known_1	0	0	0.00092218	0.000695329073164619	223	Heterochromatin	0.150403	0.999990261927779	H3K4me1	0.999998166797147	0.999999234076658	0.999995485924968	0.999990261927779	0.999994057042758	0.999996673756614
1:50986747	rs72898980	FAF1_rs58432198_Known_1	0	0	0.00067674	0.00224534992383349	233	Transcriptional Elongation	0.154789	0.999990261927779	H3K4me1	0.999998166797147	0.999999234076658	0.999995485924968	0.999990261927779	0.999994057042758	0.999996673756614
1:50987827	rs3827731	FAF1_rs58432198_Known_1	0	0	0.00067674	0.00225848998190896	232	Transcriptional Elongation	0.154749	0.999990261927779	H3K4me1	0.999998166797147	0.999999234076658	0.999995485924968	0.999990261927779	0.999994057042758	0.999996673756614
1:50992756	rs59029934	FAF1_rs58432198_Known_1	0	0	0.0007897	NA	228	Heterochromatin	0.150033	0.999990261927779	H3K4me1	0.999998166797147	0.999999234076658	0.999995485924968	0.999990261927779	0.999994057042758	0.999996673756614
1:50999695	rs56985406	FAF1_rs58432198_Known_1	0	0	0.00087565	0.000629680783017104	225	Heterochromatin	0.148462	0.999990261927779	H3K4me1	0.999998166797147	0.999999234076658	0.999995485924968	0.999990261927779	0.999994057042758	0.999996673756614
1:51005792	rs57490213	FAF1_rs58432198_Known_1	0	0	0.00092218	0.000708280130404755	222	Heterochromatin	0.142332	0.999990261927779	H3K4me1	0.999998166797147	0.999999234076658	0.999995485924968	0.999990261927779	0.999994057042758	0.999996673756614
1:51010143	rs60848584	FAF1_rs58432198_Known_1	0	0	0.0011353	0.000820924628262674	215	Heterochromatin	0.142482	0.999990261927779	H3K4me1	0.999998166797147	0.999999234076658	0.999995485924968	0.999990261927779	0.999994057042758	0.999996673756614
1:51019450	rs3789581	FAF1_rs58432198_Known_1	0	0	0.0020033	0.0011311249992636	184	Heterochromatin	0.143584	0.375733196987021	H3K9me3	0.999998166797147	0.999999234076658	0.999995485924968	0.999990261927779	0.375733196987021	0.999996673756614
1:51021867	rs147696085	FAF1_rs58432198_Known_1	0	0	0.0020033	0.00115802511815478	183	Heterochromatin	0.127738	0.999990261927779	H3K4me1	0.999998166797147	0.999999234076658	0.999995485924968	0.999990261927779	0.999994057042758	0.999996673756614
1:51023860	rs115072809	FAF1_rs58432198_Known_1	0	0	0.0021135	0.00117239518166654	180	Heterochromatin	0.144292	0.999990261927779	H3K4me1	0.999998166797147	0.999999234076658	0.999995485924968	0.999990261927779	0.999994057042758	0.999996673756614
1:51027391	rs3789582	FAF1_rs58432198_Known_1	0	0	0.0018004	0.00441781952555586	193	Transcriptional Elongation	0.15301	0.999990261927779	H3K4me1	0.999998166797147	0.999999234076658	0.999995485924968	0.999990261927779	0.999994057042758	0.999996673756614
1:51053585	rs72900903	FAF1_rs58432198_Known_1	0	0	0.0018991	0.00105887467993692	188	Heterochromatin	0.0652538	0.329250622474865	H3K36me3	0.999998166797147	0.999999234076658	0.999995485924968	0.999990261927779	0.999994057042758	0.329250622474865
1:51068657	rs57400675	FAF1_rs58432198_Known_1	0	0	0.0014748	0.00238307053252097	202	Closed Weak Enhancer	0.0652299	0.999990261927779	H3K4me1	0.999998166797147	0.999999234076658	0.999995485924968	0.999990261927779	0.999994057042758	0.999996673756614
1:51072297	rs112516611	FAF1_rs58432198_Known_1	0	0	0.0018004	0.00100440443919333	192	Heterochromatin	0.0614775	0.999990261927779	H3K4me1	0.999998166797147	0.999999234076658	0.999995485924968	0.999990261927779	0.999994057042758	0.999996673756614
1:51072387	rs111901479	FAF1_rs58432198_Known_1	0	0	0.0020033	0.00116540515077251	182	Heterochromatin	0.0652216	0.999990261927779	H3K4me1	0.999998166797147	0.999999234076658	0.999995485924968	0.999990261927779	0.999994057042758	0.999996673756614
1:51095195	rs72900922	FAF1_rs58432198_Known_1	0	0	0.0038283	0.00245696085909604	126	Heterochromatin	0.0642644	0.999990261927779	H3K4me1	0.999998166797147	0.999999234076658	0.999995485924968	0.999990261927779	0.999994057042758	0.999996673756614
1:51101616	rs72900926	FAF1_rs58432198_Known_1	0	0	0.0036256	0.00235523040947523	134	Heterochromatin	0.0645028	0.999990261927779	H3K4me1	0.999998166797147	0.999999234076658	0.999995485924968	0.999990261927779	0.999994057042758	0.999996673756614
1:51103180	rs72900928	FAF1_rs58432198_Known_1	0	0	0.0036256	0.00235523040947523	133	Heterochromatin	0.064501	0.999990261927779	H3K4me1	0.999998166797147	0.999999234076658	0.999995485924968	0.999990261927779	0.999994057042758	0.999996673756614
1:51107959	rs72900932	FAF1_rs58432198_Known_1	0	0	0.0040427	0.00258086140670262	119	Heterochromatin	0.0644966	0.999990261927779	H3K4me1	0.999998166797147	0.999999234076658	0.999995485924968	0.999990261927779	0.999994057042758	0.999996673756614
1:51116118	rs112045565	FAF1_rs58432198_Known_1	0	0	0.0074017	0.0052719233004613	21	Heterochromatin	0.0630789	0.999990261927779	H3K4me1	0.999998166797147	0.999999234076658	0.999995485924968	0.999990261927779	0.999994057042758	0.999996673756614
1:51118527	rs72900938	FAF1_rs58432198_Known_1	0	0	0.0045094	0.00274350212553018	93	Heterochromatin	0.0618111	0.999990261927779	H3K4me1	0.999998166797147	0.999999234076658	0.999995485924968	0.999990261927779	0.999994057042758	0.999996673756614
1:51121526	rs76852824	FAF1_rs58432198_Known_1	0	0	0.0045094	0.00286358265625334	92	Heterochromatin	0.0634008	0.999990261927779	H3K4me1	0.999998166797147	0.999999234076658	0.999995485924968	0.999990261927779	0.999994057042758	0.999996673756614
1:51122249	rs115108083	FAF1_rs58432198_Known_1	0	0	0.0042695	0.00241794068663753	105	Heterochromatin	0.0590041	0.999990261927779	H3K4me1	0.999998166797147	0.999999234076658	0.999995485924968	0.999990261927779	0.999994057042758	0.999996673756614
1:51124579	rs72900940	FAF1_rs58432198_Known_1	0	0	0.0047631	0.00663953934495074	75	Closed Weak Enhancer	0.0619294	0.999990261927779	H3K4me1	0.999998166797147	0.999999234076658	0.999995485924968	0.999990261927779	0.999994057042758	0.999996673756614
1:51126914	rs72900944	FAF1_rs58432198_Known_1	0	0	0.0050315	0.00308215362227732	62	Heterochromatin	0.0619405	0.999990261927779	H3K4me1	0.999998166797147	0.999999234076658	0.999995485924968	0.999990261927779	0.999994057042758	0.999996673756614
1:51127524	rs12098132	FAF1_rs58432198_Known_1	0	0	0.0047631	0.00303993343567562	74	Heterochromatin	0.076331	0.128990260329258	H2A.Z	0.128990260329258	0.999999234076658	0.999995485924968	0.999990261927779	0.999994057042758	0.999996673756614
1:51129203	rs113611542	FAF1_rs58432198_Known_1	0	0	0.0042695	0.00259667147657881	104	Heterochromatin	0.0619328	0.999990261927779	H3K4me1	0.999998166797147	0.999999234076658	0.999995485924968	0.999990261927779	0.999994057042758	0.999996673756614
1:51136273	rs116692933	FAF1_rs58432198_Known_1	0	0	0.0040427	0.00242810073154215	118	Heterochromatin	0.0619378	0.999990261927779	H3K4me1	0.999998166797147	0.999999234076658	0.999995485924968	0.999990261927779	0.999994057042758	0.999996673756614
1:51136876	rs12070594	FAF1_rs58432198_Known_1	0	0	0.010337	0.00679682004008846	12	Heterochromatin	0.0623252	0.999990261927779	H3K4me1	0.999998166797147	0.999999234076658	0.999995485924968	0.999990261927779	0.999994057042758	0.999996673756614
1:51137906	rs113389179	FAF1_rs58432198_Known_1	0	0	0.0036256	0.00217608961772185	132	Heterochromatin	0.0706102	0.999990261927779	H3K4me1	0.999998166797147	0.999999234076658	0.999995485924968	0.999990261927779	0.999994057042758	0.999996673756614
1:51139001	rs57254915	FAF1_rs58432198_Known_1	0	0	0.0040427	0.00244296079721959	117	Heterochromatin	0.0619397	0.999990261927779	H3K4me1	0.999998166797147	0.999999234076658	0.999995485924968	0.999990261927779	0.999994057042758	0.999996673756614
1:51140636	rs12091972	FAF1_rs58432198_Known_1	0	0	0.0066261	0.00464727053966668	33	Heterochromatin	0.0618696	0.999990261927779	H3K4me1	0.999998166797147	0.999999234076658	0.999995485924968	0.999990261927779	0.999994057042758	0.999996673756614
1:51143665	rs72900956	FAF1_rs58432198_Known_1	0	0	0.0040427	0.00248807099659435	116	Heterochromatin	0.0619435	0.999990261927779	H3K4me1	0.999998166797147	0.999999234076658	0.999995485924968	0.999990261927779	0.999994057042758	0.999996673756614
1:51145808	rs72900957	FAF1_rs58432198_Known_1	0	0	0.0040427	0.00248807099659435	115	Heterochromatin	0.0619444	0.999990261927779	H3K4me1	0.999998166797147	0.999999234076658	0.999995485924968	0.999990261927779	0.999994057042758	0.999996673756614
1:51148711	rs12354253	FAF1_rs58432198_Known_1	0	0	0.0070029	0.00456333016867316	24	Heterochromatin	0.0717777	0.999990261927779	H3K4me1	0.999998166797147	0.999999234076658	0.999995485924968	0.999990261927779	0.999994057042758	0.999996673756614
1:51148711	rs111708621	FAF1_rs58432198_Known_1	0	0	0.0070029	0.00456333016867316	24	Heterochromatin	0.0717777	0.999990261927779	H3K4me1	0.999998166797147	0.999999234076658	0.999995485924968	0.999990261927779	0.999994057042758	0.999996673756614
1:51162128	rs58029717	FAF1_rs58432198_Known_1	0	0	0.0042695	0.00256514133722421	103	Heterochromatin	0.0619495	0.999990261927779	H3K4me1	0.999998166797147	0.999999234076658	0.999995485924968	0.999990261927779	0.999994057042758	0.999996673756614
1:51166302	rs12063007	FAF1_rs58432198_Known_1	0	0	0.0059337	0.00923058079664638	44	Lowly-Methylated Weak Enhancer	0.0614693	0.999990261927779	H3K4me1	0.999998166797147	0.999999234076658	0.999995485924968	0.999990261927779	0.999994057042758	0.999996673756614
1:51173603	rs12086130	FAF1_rs58432198_Known_1	0	0	0.0097752	0.00654627893276519	15	Heterochromatin	0.0512347	0.999990261927779	H3K4me1	0.999998166797147	0.999999234076658	0.999995485924968	0.999990261927779	0.999994057042758	0.999996673756614
1:51190314	rs72900979	FAF1_rs58432198_Known_1	0	0	0.0034338	0.00211099933004055	142	Heterochromatin	0.061953	0.999990261927779	H3K4me1	0.999998166797147	0.999999234076658	0.999995485924968	0.999990261927779	0.999994057042758	0.999996673756614
1:51190459	rs72900982	FAF1_rs58432198_Known_1	0	0	0.0034338	0.00214981950161511	141	Heterochromatin	0.0619531	0.000266114327355783	H2A.Z	0.000266114327355783	0.999999234076658	0.999995485924968	0.999990261927779	0.999994057042758	0.999996673756614
1:51190932	rs59318346	FAF1_rs58432198_Known_1	0	0	0.0082707	0.00574152537597423	20	Heterochromatin	0.0612289	0.999990261927779	H3K4me1	0.999998166797147	0.999999234076658	0.999995485924968	0.999990261927779	0.999994057042758	0.999996673756614
1:51191935	rs11205766	FAF1_rs58432198_Known_1	0	0	0.0092448	0.00614954717931918	16	Heterochromatin	0.0606381	0.999990261927779	H3K4me1	0.999998166797147	0.999999234076658	0.999995485924968	0.999990261927779	0.999994057042758	0.999996673756614
1:51192756	rs72900983	FAF1_rs58432198_Known_1	0	0	0.0034338	0.00212385938687849	140	Heterochromatin	0.0619255	0.999990261927779	H3K4me1	0.999998166797147	0.999999234076658	0.999995485924968	0.999990261927779	0.999994057042758	0.999996673756614
1:51193984	rs12090545	FAF1_rs58432198_Known_1	0	0	0.0066261	0.00470528079605617	32	Heterochromatin	0.061235	0.999990261927779	H3K4me1	0.999998166797147	0.999999234076658	0.999995485924968	0.999990261927779	0.999994057042758	0.999996673756614
1:51197315	rs111580012	FAF1_rs58432198_Known_1	0	0	0.0034338	0.00211099933004055	139	Heterochromatin	0.0618495	0.999990261927779	H3K4me1	0.999998166797147	0.999999234076658	0.999995485924968	0.999990261927779	0.999994057042758	0.999996673756614
1:51200136	rs12091670	FAF1_rs58432198_Known_1	0	0	0.0056158	0.00352704558857832	48	Heterochromatin	0.058794	0.999990261927779	H3K4me1	0.999998166797147	0.999999234076658	0.999995485924968	0.999990261927779	0.999994057042758	0.999996673756614
1:51201424	rs57793888	FAF1_rs58432198_Known_1	0	0	0.0059337	0.00854389776169489	43	Insulator	0.0530417	0.999990261927779	H3K4me1	0.999998166797147	0.999999234076658	0.999995485924968	0.999990261927779	0.999994057042758	0.999996673756614
1:51205760	rs72900998	FAF1_rs58432198_Known_1	0	0	0.0029188	0.00186845825807525	167	Heterochromatin	0.0736623	0.621822544239035	H3K27me3	0.999998166797147	0.999999234076658	0.999995485924968	0.999990261927779	0.621822544239035	0.999996673756614
1:51208574	rs76589723	FAF1_rs58432198_Known_1	0	0	0.0038283	0.0102443452772085	125	Transcriptional Elongation	0.0619689	0.999990261927779	H3K4me1	0.999998166797147	0.999999234076658	0.999995485924968	0.999990261927779	0.999994057042758	0.999996673756614
1:51209148	rs79090772	FAF1_rs58432198_Known_1	0	0	0.0034528	0.00234631037005109	135	Heterochromatin	0.081277	0.999990261927779	H3K4me1	0.999998166797147	0.999999234076658	0.999995485924968	0.999990261927779	0.999994057042758	0.999996673756614
1:51212796	rs72902706	FAF1_rs58432198_Known_1	0	0	0.0038283	0.00513498269522122	124	Closed Weak Enhancer	0.0849561	0.969568000616969	H3K9me3	0.999998166797147	0.999999234076658	0.999995485924968	0.999990261927779	0.969568000616969	0.999996673756614
1:51213677	rs72902708	FAF1_rs58432198_Known_1	0	0	0.010932	0.0164827728493548	7	Closed Weak Enhancer	0.0663791	0.999990261927779	H3K4me1	0.999998166797147	0.999999234076658	0.999995485924968	0.999990261927779	0.999994057042758	0.999996673756614
1:51217085	rs113730976	FAF1_rs58432198_Known_1	0	0	0.011562	0.00800144536420343	4	Heterochromatin	0.0664997	0.999990261927779	H3K4me1	0.999998166797147	0.999999234076658	0.999995485924968	0.999990261927779	0.999994057042758	0.999996673756614
1:51217839	rs2137676	FAF1_rs58432198_Known_1	0	0	0.0047631	0.00304455345609485	73	Heterochromatin	0.0631983	0.999990261927779	H3K4me1	0.999998166797147	0.999999234076658	0.999995485924968	0.999990261927779	0.999994057042758	0.999996673756614
1:51219188	rs12073283	FAF1_rs58432198_Known_1	0	0	0.0042695	0.00257890139803992	102	Heterochromatin	0.0543656	0.999990261927779	H3K4me1	0.999998166797147	0.999999234076658	0.999995485924968	0.999990261927779	0.999994057042758	0.999996673756614
1:51220291	rs12064411	FAF1_rs58432198_Known_1	0	0	0.0045094	0.0026416916755558	91	Heterochromatin	0.0544853	0.0319472448719788	H3K9me3	0.999998166797147	0.999999234076658	0.999995485924968	0.999990261927779	0.0319472448719788	0.999996673756614
1:51220680	rs111352324	FAF1_rs58432198_Known_1	0	0	0.0045094	0.00278901232667284	90	Heterochromatin	0.0545503	0.0874087825618131	H3K9me3	0.999998166797147	0.999999234076658	0.999995485924968	0.999990261927779	0.0874087825618131	0.999996673756614
1:51221103	rs113611257	FAF1_rs58432198_Known_1	0	0	0.0032525	0.00184598815876355	147	Heterochromatin	0.0636379	0.00121077201849752	CTCF	0.999998166797147	0.00121077201849752	0.999995485924968	0.999990261927779	0.858824618530327	0.999996673756614
1:51221406	rs112282787	FAF1_rs58432198_Known_1	0	0	0.0032525	0.00183484810952757	146	Heterochromatin	0.0636975	0.999990261927779	H3K4me1	0.999998166797147	0.999999234076658	0.999995485924968	0.999990261927779	0.999994057042758	0.999996673756614
1:51223002	rs72902722	FAF1_rs58432198_Known_1	0	0	0.0047631	0.00298906321084312	72	Heterochromatin	0.064016	9.29472113605988e-05	H3K9me3	0.999998166797147	0.999999234076658	0.999995485924968	0.999990261927779	9.29472113605988e-05	0.999996673756614
1:51223263	rs12063943	FAF1_rs58432198_Known_1	0	0	0.0070029	0.00443242959012835	23	Heterochromatin	0.0550034	0.999990261927779	H3K4me1	0.999998166797147	0.999999234076658	0.999995485924968	0.999990261927779	0.999994057042758	0.999996673756614
1:51223500	rs72902726	FAF1_rs58432198_Known_1	0	0	0.0047631	0.00300746329216646	71	Heterochromatin	0.0641238	0.440495686047537	PDX1	0.999998166797147	0.440495686047537	0.999995485924968	0.999990261927779	0.999994057042758	0.563272065533562
1:51228799	rs112717424	FAF1_rs58432198_Known_1	0	0	0.0032525	0.00187980830823937	145	Heterochromatin	0.065333	0.281986598888442	H3K9me3	0.999998166797147	0.999999234076658	0.999995485924968	0.999990261927779	0.281986598888442	0.999996673756614
1:51231935	rs72902729	FAF1_rs58432198_Known_1	0	0	0.0032525	0.00191427846058803	144	Heterochromatin	0.065996	0.999990261927779	H3K4me1	0.999998166797147	0.999999234076658	0.999995485924968	0.999990261927779	0.999994057042758	0.999996673756614
1:51232628	rs77701130	FAF1_rs58432198_Known_1	0	0	0.0050315	0.0031393938752636	61	Heterochromatin	0.0660512	0.999990261927779	H3K4me1	0.999998166797147	0.999999234076658	0.999995485924968	0.999990261927779	0.999994057042758	0.999996673756614
1:51235816	rs113119450	FAF1_rs58432198_Known_1	0	0	0.0032525	0.00193760856370072	143	Heterochromatin	0.066193	0.999990261927779	H3K4me1	0.999998166797147	0.999999234076658	0.999995485924968	0.999990261927779	0.999994057042758	0.999996673756614
1:51237302	rs112095647	FAF1_rs58432198_Known_1	0	0	0.0047631	0.00286141264666249	70	Heterochromatin	0.0569207	0.999990261927779	H3K4me1	0.999998166797147	0.999999234076658	0.999995485924968	0.999990261927779	0.999994057042758	0.999996673756614
1:51239976	rs72902736	FAF1_rs58432198_Known_1	0	0	0.0029188	0.00165572731786259	166	Heterochromatin	0.0663557	0.0566776660778102	H2A.Z	0.0566776660778102	0.999999234076658	0.999995485924968	0.999990261927779	0.999994057042758	0.137946096731132
1:51240851	rs80326064	FAF1_rs58432198_Known_1	0	0	0.0042695	0.00591063612339755	101	Insulator	0.066392	0.999990261927779	H3K4me1	0.999998166797147	0.999999234076658	0.999995485924968	0.999990261927779	0.999994057042758	0.999996673756614
1:51242141	rs12084054	FAF1_rs58432198_Known_1	0	0	0.0038283	0.00236692046114207	123	Heterochromatin	0.0578158	0.577650820860574	H3K36me3	0.745883925394798	0.999999234076658	0.999995485924968	0.999990261927779	0.999994057042758	0.577650820860574
1:51243642	rs72902744	FAF1_rs58432198_Known_1	0	0	0.0027653	0.00729051222207309	171	Transcriptional Elongation	0.0664656	0.0573696673942337	H3K27me3	0.159521542371174	0.999999234076658	0.999995485924968	0.999990261927779	0.0573696673942337	0.514251303192866
1:51246155	rs12089747	FAF1_rs58432198_Known_1	0	0	0.0087438	0.0275735218674367	19	Transcriptional Elongation	0.0693733	0.999990261927779	H3K4me1	0.999998166797147	0.999999234076658	0.999995485924968	0.999990261927779	0.999994057042758	0.999996673756614
1:51248316	rs12074850	FAF1_rs58432198_Known_1	0	0	0.0070104	0.0155771688468324	22	Transcriptional Elongation	0.0693346	0.999990261927779	H3K4me1	0.999998166797147	0.999999234076658	0.999995485924968	0.999990261927779	0.999994057042758	0.999996673756614
1:51249315	rs112299817	FAF1_rs58432198_Known_1	0	0	0.0053154	0.0145233641893036	57	Transcriptional Elongation	0.0665603	0.999990261927779	H3K4me1	0.999998166797147	0.999999234076658	0.999995485924968	0.999990261927779	0.999994057042758	0.999996673756614
1:51249528	rs111701872	FAF1_rs58432198_Known_1	0	0	0.0053154	0.00323729430795678	56	Heterochromatin	0.0665445	0.999990261927779	H3K4me1	0.999998166797147	0.999999234076658	0.999995485924968	0.999990261927779	0.999994057042758	0.999996673756614
1:51250908	rs72902755	FAF1_rs58432198_Known_1	0	0	0.0050315	0.0139925618433022	60	Transcriptional Elongation	0.0665203	0.0123618432236772	H3K9me3	0.999998166797147	0.999999234076658	0.999995485924968	0.999990261927779	0.0123618432236772	0.999996673756614
1:51252471	rs72902760	FAF1_rs58432198_Known_1	0	0	0.0029188	0.00742369281069492	165	Transcriptional Elongation	0.066493	0.0741136812626208	H3K9me3	0.999998166797147	0.999999234076658	0.999995485924968	0.999990261927779	0.0741136812626208	0.999996673756614
1:51252618	rs12075991	FAF1_rs58432198_Known_1	0	0	0.0036256	0.00957040229856462	131	Transcriptional Elongation	0.066632	0.999990261927779	H3K4me1	0.999998166797147	0.999999234076658	0.999995485924968	0.999990261927779	0.999994057042758	0.999996673756614
1:51255320	rs72902763	FAF1_rs58432198_Known_1	0	0	0.0029188	0.00168597745155992	164	Heterochromatin	0.0672658	0.999990261927779	H3K4me1	0.999998166797147	0.999999234076658	0.999995485924968	0.999990261927779	0.999994057042758	0.999996673756614
1:51255677	rs80297338	FAF1_rs58432198_Known_1	0	0	0.0042695	0.00274349212548599	100	Heterochromatin	0.066441	0.999990261927779	H3K4me1	0.999998166797147	0.999999234076658	0.999995485924968	0.999990261927779	0.999994057042758	0.999996673756614
1:51256091	rs58432198	FAF1_rs58432198_Known_1	0	0	0.031611	0.00954263217582826	1	Heterochromatin	0.053112	0.999990261927779	H3K4me1	0.999998166797147	0.999999234076658	0.999995485924968	0.999990261927779	0.999994057042758	0.999996673756614
1:51256698	rs72902765	FAF1_rs58432198_Known_1	0	0	0.0029188	0.0017167975877765	163	Heterochromatin	0.0663885	0.999990261927779	H3K4me1	0.999998166797147	0.999999234076658	0.999995485924968	0.999990261927779	0.999994057042758	0.999996673756614
1:51260668	rs1015085	FAF1_rs58432198_Known_1	0	0	0.0045094	0.00282872250218098	89	Heterochromatin	0.0662141	0.000202918032907423	MAFB	0.999998166797147	0.000202918032907423	0.999995485924968	0.999990261927779	0.999994057042758	0.999996673756614
1:51260999	rs72902767	FAF1_rs58432198_Known_1	0	0	0.0042695	0.00580105563908174	99	Closed Weak Enhancer	0.0651348	0.999990261927779	H3K4me1	0.999998166797147	0.999999234076658	0.999995485924968	0.999990261927779	0.999994057042758	0.999996673756614
1:51261965	rs72902768	FAF1_rs58432198_Known_1	0	0	0.0045094	0.00613146709941016	88	Closed Weak Enhancer	0.066156	0.0640296627575408	H2A.Z	0.0640296627575408	0.999999234076658	0.999995485924968	0.999990261927779	0.999994057042758	0.999996673756614
1:51262653	rs60788683	FAF1_rs58432198_Known_1	0	0	0.0040427	0.00238229052907357	114	Heterochromatin	0.0662689	0.999990261927779	H3K4me1	0.999998166797147	0.999999234076658	0.999995485924968	0.999990261927779	0.999994057042758	0.999996673756614
1:51262664	rs59430062	FAF1_rs58432198_Known_1	0	0	0.0045094	0.00271016197817584	87	Heterochromatin	0.0661288	0.999990261927779	H3K4me1	0.999998166797147	0.999999234076658	0.999995485924968	0.999990261927779	0.999994057042758	0.999996673756614
1:51265368	rs72902772	FAF1_rs58432198_Known_1	0	0	0.0027653	0.00166574736214845	170	Heterochromatin	0.0660057	0.999990261927779	H3K4me1	0.999998166797147	0.999999234076658	0.999995485924968	0.999990261927779	0.999994057042758	0.999996673756614
1:51266474	rs3789587	FAF1_rs58432198_Known_1	0	0	0.010337	0.0157745697192903	11	Closed Weak Enhancer	0.0612058	7.2979669795898e-09	H3K79me2	1.54393024929101e-06	0.0674363976281274	0.999995485924968	0.862556198433816	0.999994057042758	7.2979669795898e-09
1:51266523	rs3789588	FAF1_rs58432198_Known_1	0	0	0.0050315	0.00705971120199561	59	Closed Weak Enhancer	0.065956	0.610559087486512	H2A.Z	0.610559087486512	0.999999234076658	0.999995485924968	0.999990261927779	0.999994057042758	0.697227844241456
1:51269018	rs12085022	FAF1_rs58432198_Known_1	0	0	0.0040427	0.00242533071929946	113	Heterochromatin	0.0566545	0.999990261927779	H3K4me1	0.999998166797147	0.999999234076658	0.999995485924968	0.999990261927779	0.999994057042758	0.999996673756614
1:51269954	rs72902776	FAF1_rs58432198_Known_1	0	0	0.0017799	0.000949314195709501	194	Heterochromatin	0.0293601	1.70208703770092e-08	H3K9me3	0.999998166797147	0.999999234076658	0.999995485924968	0.999990261927779	1.70208703770092e-08	0.999996673756614
1:51272278	rs72902777	FAF1_rs58432198_Known_1	0	0	0.0045094	0.012526055361744	86	Transcriptional Elongation	0.0659582	0.999990261927779	H3K4me1	0.999998166797147	0.999999234076658	0.999995485924968	0.999990261927779	0.999994057042758	0.999996673756614
1:51276490	rs11205771	FAF1_rs58432198_Known_1	0	0	0.0040427	0.00245509085083111	112	Heterochromatin	0.0662839	0.999990261927779	H3K4me1	0.999998166797147	0.999999234076658	0.999995485924968	0.999990261927779	0.999994057042758	0.999996673756614
1:51276715	rs72902778	FAF1_rs58432198_Known_1	0	0	0.0029188	0.00166574736214845	162	Heterochromatin	0.06596	0.00266315026117065	H3K9me3	0.999998166797147	0.999999234076658	0.999995485924968	0.999990261927779	0.00266315026117065	0.999996673756614
1:51283510	rs58795848	FAF1_rs58432198_Known_1	0	0	0.0042695	0.00259468146778352	98	Heterochromatin	0.0566595	0.999990261927779	H3K4me1	0.999998166797147	0.999999234076658	0.999995485924968	0.999990261927779	0.999994057042758	0.999996673756614
1:51284446	rs111701702	FAF1_rs58432198_Known_1	0	0	0.0034338	0.0019972488272944	138	Heterochromatin	0.0733743	0.999990261927779	H3K4me1	0.999998166797147	0.999999234076658	0.999995485924968	0.999990261927779	0.999994057042758	0.999996673756614
1:51284557	rs12058197	FAF1_rs58432198_Known_1	0	0	0.0047631	0.00286141264666249	69	Heterochromatin	0.0566597	0.999990261927779	H3K4me1	0.999998166797147	0.999999234076658	0.999995485924968	0.999990261927779	0.999994057042758	0.999996673756614
1:51284905	rs11205773	FAF1_rs58432198_Known_1	0	0	0.0038283	0.00239503058538114	122	Heterochromatin	0.0566598	0.999990261927779	H3K4me1	0.999998166797147	0.999999234076658	0.999995485924968	0.999990261927779	0.999994057042758	0.999996673756614
1:51286155	rs12096626	FAF1_rs58432198_Known_1	0	0	0.0047631	0.00286141264666249	68	Heterochromatin	0.0566603	0.999990261927779	H3K4me1	0.999998166797147	0.999999234076658	0.999995485924968	0.999990261927779	0.999994057042758	0.999996673756614
1:51286954	rs11205777	FAF1_rs58432198_Known_1	0	0	0.0047631	0.00734491246250729	67	Closed Weak Enhancer	0.0688689	0.999990261927779	H3K4me1	0.999998166797147	0.999999234076658	0.999995485924968	0.999990261927779	0.999994057042758	0.999996673756614
1:51290830	rs72902785	FAF1_rs58432198_Known_1	0	0	0.0059337	0.00399003763487672	42	Heterochromatin	0.0566619	0.999990261927779	H3K4me1	0.999998166797147	0.999999234076658	0.999995485924968	0.999990261927779	0.999994057042758	0.999996673756614
1:51293606	rs72902789	FAF1_rs58432198_Known_1	0	0	0.0045094	0.00276033219991452	85	Heterochromatin	0.065966	0.999990261927779	H3K4me1	0.999998166797147	0.999999234076658	0.999995485924968	0.999990261927779	0.999994057042758	0.999996673756614
1:51294132	rs112931784	FAF1_rs58432198_Known_1	0	0	0.0029188	0.00172720763378607	161	Heterochromatin	0.0660204	0.999990261927779	H3K4me1	0.999998166797147	0.999999234076658	0.999995485924968	0.999990261927779	0.999994057042758	0.999996673756614
1:51295793	rs59786222	FAF1_rs58432198_Known_1	0	0	0.0062701	0.00922703078095628	40	Closed Weak Enhancer	0.0688498	0.999990261927779	H3K4me1	0.999998166797147	0.999999234076658	0.999995485924968	0.999990261927779	0.999994057042758	0.999996673756614
1:51296907	rs12062764	FAF1_rs58432198_Known_1	0	0	0.010337	0.0162771719406549	10	Closed Weak Enhancer	0.0611618	0.999990261927779	H3K4me1	0.999998166797147	0.999999234076658	0.999995485924968	0.999990261927779	0.999994057042758	0.999996673756614
1:51299597	rs2095864	FAF1_rs58432198_Known_1	0	0	0.0045094	0.00643926845980812	84	Closed Weak Enhancer	0.0660849	0.999990261927779	H3K4me1	0.999998166797147	0.999999234076658	0.999995485924968	0.999990261927779	0.999994057042758	0.999996673756614
1:51299687	rs2095865	FAF1_rs58432198_Known_1	0	0	0.0045094	0.00286359265629753	83	Heterochromatin	0.0660892	0.999990261927779	H3K4me1	0.999998166797147	0.999999234076658	0.999995485924968	0.999990261927779	0.999994057042758	0.999996673756614
1:51299810	rs2105211	FAF1_rs58432198_Known_1	0	0	0.012229	0.0083648069701625	2	Heterochromatin	0.069354	0.999990261927779	H3K4me1	0.999998166797147	0.999999234076658	0.999995485924968	0.999990261927779	0.999994057042758	0.999996673756614
1:51301657	rs60483827	FAF1_rs58432198_Known_1	0	0	0.0036256	0.00208391921035382	130	Heterochromatin	0.0635728	0.999990261927779	H3K4me1	0.999998166797147	0.999999234076658	0.999995485924968	0.999990261927779	0.999994057042758	0.999996673756614
1:51303605	rs111655515	FAF1_rs58432198_Known_1	0	0	0.0029188	0.00173767768006081	160	Heterochromatin	0.0662768	0.325406601466857	H3K9me3	0.999998166797147	0.999999234076658	0.999995485924968	0.999990261927779	0.325406601466857	0.999996673756614
1:51303714	rs60832780	FAF1_rs58432198_Known_1	0	0	0.0040427	0.00250044105126661	111	Heterochromatin	0.0569452	0.999990261927779	H3K4me1	0.999998166797147	0.999999234076658	0.999995485924968	0.999990261927779	0.999994057042758	0.999996673756614
1:51306002	rs72904709	FAF1_rs58432198_Known_1	0	0	0.003081	0.00180185796372014	149	Heterochromatin	0.0662306	0.999990261927779	H3K4me1	0.999998166797147	0.999999234076658	0.999995485924968	0.999990261927779	0.999994057042758	0.999996673756614
1:51306273	rs57839936	FAF1_rs58432198_Known_1	0	0	0.0045094	0.0027943223501417	82	Heterochromatin	0.0664063	0.999990261927779	H3K4me1	0.999998166797147	0.999999234076658	0.999995485924968	0.999990261927779	0.999994057042758	0.999996673756614
1:51306329	rs12089749	FAF1_rs58432198_Known_1	0	0	0.0066261	0.00421829864372805	31	Heterochromatin	0.0570592	0.999990261927779	H3K4me1	0.999998166797147	0.999999234076658	0.999995485924968	0.999990261927779	0.999994057042758	0.999996673756614
1:51310062	rs12067513	FAF1_rs58432198_Known_1	0	0	0.0040427	0.00555417454793474	110	Closed Weak Enhancer	0.0578243	0.999990261927779	H3K4me1	0.999998166797147	0.999999234076658	0.999995485924968	0.999990261927779	0.999994057042758	0.999996673756614
1:51310327	rs57412341	FAF1_rs58432198_Known_1	0	0	0.0029188	0.00390680726702123	159	Closed Weak Enhancer	0.0665937	0.999990261927779	H3K4me1	0.999998166797147	0.999999234076658	0.999995485924968	0.999990261927779	0.999994057042758	0.999996673756614
1:51312992	rs72904713	FAF1_rs58432198_Known_1	0	0	0.003081	0.00198591877721867	148	Heterochromatin	0.0665935	0.999990261927779	H3K4me1	0.999998166797147	0.999999234076658	0.999995485924968	0.999990261927779	0.999994057042758	0.999996673756614
1:51314531	rs59390962	FAF1_rs58432198_Known_1	0	0	0.0045094	0.0063608781133442	81	Closed Weak Enhancer	0.0669711	0.999990261927779	H3K4me1	0.999998166797147	0.999999234076658	0.999995485924968	0.999990261927779	0.999994057042758	0.999996673756614
1:51314649	rs12083647	FAF1_rs58432198_Known_1	0	0	0.0059337	0.00848820751555921	41	Closed Strong Enhancer	0.0572245	0.999990261927779	H3K4me1	0.999998166797147	0.999999234076658	0.999995485924968	0.999990261927779	0.999994057042758	0.999996673756614
1:51315456	rs72904718	FAF1_rs58432198_Known_1	0	0	0.0047631	0.00647882863465329	66	Closed Weak Enhancer	0.066594	0.999990261927779	H3K4me1	0.999998166797147	0.999999234076658	0.999995485924968	0.999990261927779	0.999994057042758	0.999996673756614
1:51324546	rs72904719	FAF1_rs58432198_Known_1	0	0	0.0045094	0.00277727227478502	80	Heterochromatin	0.0665948	0.999990261927779	H3K4me1	0.999998166797147	0.999999234076658	0.999995485924968	0.999990261927779	0.999994057042758	0.999996673756614
1:51328773	rs113910111	FAF1_rs58432198_Known_1	0	0	0.0040427	0.00245508085078691	109	Heterochromatin	0.0572253	0.999990261927779	H3K4me1	0.999998166797147	0.999999234076658	0.999995485924968	0.999990261927779	0.999994057042758	0.999996673756614
1:51328987	rs111779227	FAF1_rs58432198_Known_1	0	0	0.0029188	0.00169619749672973	158	Heterochromatin	0.0665951	0.999990261927779	H3K4me1	0.999998166797147	0.999999234076658	0.999995485924968	0.999990261927779	0.999994057042758	0.999996673756614
1:51333179	rs2175794	FAF1_rs58432198_Known_1	0	0	0.0053154	0.0147882653600944	55	Transcriptional Elongation	0.0665954	0.999990261927779	H3K4me1	0.999998166797147	0.999999234076658	0.999995485924968	0.999990261927779	0.999994057042758	0.999996673756614
1:51334304	rs72904723	FAF1_rs58432198_Known_1	0	0	0.0034338	0.0019980088306534	137	Heterochromatin	0.0665953	0.999990261927779	H3K4me1	0.999998166797147	0.999999234076658	0.999995485924968	0.999990261927779	0.999994057042758	0.999996673756614
1:51334488	rs72904725	FAF1_rs58432198_Known_1	0	0	0.0047631	0.00287898272431743	65	Heterochromatin	0.0572255	0.999990261927779	H3K4me1	0.999998166797147	0.999999234076658	0.999995485924968	0.999990261927779	0.999994057042758	0.999996673756614
1:51339332	rs72904726	FAF1_rs58432198_Known_1	0	0	0.0053154	0.00727987217504698	54	Insulator	0.0665959	0.783427727759995	H3K9ac	0.999998166797147	0.999999234076658	0.783427727759995	0.999990261927779	0.999994057042758	0.999996673756614
1:51340401	rs59128535	FAF1_rs58432198_Known_1	0	0	0.011562	0.00800144536420343	3	Heterochromatin	0.069357	0.999990261927779	H3K4me1	0.999998166797147	0.999999234076658	0.999995485924968	0.999990261927779	0.999994057042758	0.999996673756614
1:51342035	rs72904730	FAF1_rs58432198_Known_1	0	0	0.0053154	0.00329878457972699	53	Heterochromatin	0.0665961	0.999990261927779	H3K4me1	0.999998166797147	0.999999234076658	0.999995485924968	0.999990261927779	0.999994057042758	0.999996673756614
1:51342809	rs72904732	FAF1_rs58432198_Known_1	0	0	0.0036256	0.00202240893849522	129	Heterochromatin	0.0665963	0.999990261927779	H3K4me1	0.999998166797147	0.999999234076658	0.999995485924968	0.999990261927779	0.999994057042758	0.999996673756614
1:51342856	rs58791125	FAF1_rs58432198_Known_1	0	0	0.0053154	0.00347340535150312	52	Heterochromatin	0.0693512	0.999990261927779	H3K4me1	0.999998166797147	0.999999234076658	0.999995485924968	0.999990261927779	0.999994057042758	0.999996673756614
1:51346663	rs12058681	FAF1_rs58432198_Known_1	0	0	0.0050315	0.00302366336376635	58	Heterochromatin	0.0572264	0.999990261927779	H3K4me1	0.999998166797147	0.999999234076658	0.999995485924968	0.999990261927779	0.999994057042758	0.999996673756614
1:51347213	rs12088617	FAF1_rs58432198_Known_1	0	0	0.0045094	0.00309058365953578	79	Heterochromatin	0.0700047	0.999990261927779	H3K4me1	0.999998166797147	0.999999234076658	0.999995485924968	0.999990261927779	0.999994057042758	0.999996673756614
1:51351281	rs12068606	FAF1_rs58432198_Known_1	0	0	0.0042695	0.00287138269072736	97	Heterochromatin	0.069186	0.999990261927779	H3K4me1	0.999998166797147	0.999999234076658	0.999995485924968	0.999990261927779	0.999994057042758	0.999996673756614
1:51351846	rs72904737	FAF1_rs58432198_Known_1	0	0	0.0019197	0.00118170522281438	186	Heterochromatin	0.0931723	0.999990261927779	H3K4me1	0.999998166797147	0.999999234076658	0.999995485924968	0.999990261927779	0.999994057042758	0.999996673756614
1:51353068	rs138422027	FAF1_rs58432198_Known_1	0	0	0.0029392	0.0018343481073177	150	Heterochromatin	0.0707899	0.999990261927779	H3K4me1	0.999998166797147	0.999999234076658	0.999995485924968	0.999990261927779	0.999994057042758	0.999996673756614
1:51355823	rs138368422	FAF1_rs58432198_Known_1	0	0	0.0045094	0.00281148242598455	78	Heterochromatin	0.066549	0.999990261927779	H3K4me1	0.999998166797147	0.999999234076658	0.999995485924968	0.999990261927779	0.999994057042758	0.999996673756614
1:51356810	rs9701805	FAF1_rs58432198_Known_1	0	0	0.0066261	0.00423172870308524	30	Heterochromatin	0.0690141	0.999990261927779	H3K4me1	0.999998166797147	0.999999234076658	0.999995485924968	0.999990261927779	0.999994057042758	0.999996673756614
1:51356830	rs57095912	FAF1_rs58432198_Known_1	0	0	0.0029188	0.00168599745164831	157	Heterochromatin	0.0693989	0.999990261927779	H3K4me1	0.999998166797147	0.999999234076658	0.999995485924968	0.999990261927779	0.999994057042758	0.999996673756614
1:51357343	rs60329786	FAF1_rs58432198_Known_1	0	0	0.0042695	0.00269363190511743	96	Heterochromatin	0.06625	0.0297926392228218	H3K9me3	0.999998166797147	0.999999234076658	0.999995485924968	0.999990261927779	0.0297926392228218	0.999996673756614
1:51362441	rs12076849	FAF1_rs58432198_Known_1	0	0	0.0062701	0.0199582882101836	39	Transcriptional Elongation	0.0612114	0.552349544914129	H3K9me3	0.999998166797147	0.999999234076658	0.999995485924968	0.999990261927779	0.552349544914129	0.999996673756614
1:51363096	rs11205788	FAF1_rs58432198_Known_1	0	0	0.0062701	0.0182297805706518	38	Transcriptional Elongation	0.0567761	0.999990261927779	H3K4me1	0.999998166797147	0.999999234076658	0.999995485924968	0.999990261927779	0.999994057042758	0.999996673756614
1:51363273	rs72904745	FAF1_rs58432198_Known_1	0	0	0.0045094	0.0123784547093894	77	Transcriptional Elongation	0.0660891	0.999990261927779	H3K4me1	0.999998166797147	0.999999234076658	0.999995485924968	0.999990261927779	0.999994057042758	0.999996673756614
1:51366576	rs57957311	FAF1_rs58432198_Known_1	0	0	0.0029188	0.00169620749677393	156	Heterochromatin	0.0660966	0.999990261927779	H3K4me1	0.999998166797147	0.999999234076658	0.999995485924968	0.999990261927779	0.999994057042758	0.999996673756614
1:51367420	rs72904749	FAF1_rs58432198_Known_1	0	0	0.0097752	0.0066728294920841	14	Heterochromatin	0.0688463	0.999990261927779	H3K4me1	0.999998166797147	0.999999234076658	0.999995485924968	0.999990261927779	0.999994057042758	0.999996673756614
1:51369991	rs1573012	FAF1_rs58432198_Known_1	0	0	0.0029188	0.00171746759073774	155	Heterochromatin	0.0661528	0.999990261927779	H3K4me1	0.999998166797147	0.999999234076658	0.999995485924968	0.999990261927779	0.999994057042758	0.999996673756614
1:51370926	rs10399644	FAF1_rs58432198_Known_1	0	0	0.0040427	0.00245602085494147	108	Heterochromatin	0.101108	0.00012642497368481	H3K9me3	0.999998166797147	0.999999234076658	0.999995485924968	0.999990261927779	0.00012642497368481	0.999996673756614
1:51372094	rs12073279	FAF1_rs58432198_Known_1	0	0	0.0040427	0.00244110078899886	107	Heterochromatin	0.0802722	0.000683976935444741	H3K9me3	0.999998166797147	0.999999234076658	0.999995485924968	0.999990261927779	0.000683976935444741	0.999996673756614
1:51372251	rs59542416	FAF1_rs58432198_Known_1	0	0	0.0029188	0.00165636732069123	154	Heterochromatin	0.073615	0.000272490885605412	H3K9me3	0.999998166797147	0.999999234076658	0.999995485924968	0.999990261927779	0.000272490885605412	0.999996673756614
1:51374139	rs140087721	FAF1_rs58432198_Known_1	0	0	0.0029188	0.00171746759073774	153	Heterochromatin	0.0661009	2.26003586167088e-12	H3K9me3	0.999998166797147	0.999999234076658	0.999995485924968	0.999990261927779	2.26003586167088e-12	0.999996673756614
1:51374242	rs58813795	FAF1_rs58432198_Known_1	0	0	0.0056158	0.00357210578773209	47	Heterochromatin	0.0613986	0.999990261927779	H3K4me1	0.999998166797147	0.999999234076658	0.999995485924968	0.999990261927779	0.999994057042758	0.999996673756614
1:51374608	rs60244988	FAF1_rs58432198_Known_1	0	0	0.0042695	0.00254761125974605	95	Heterochromatin	0.0567822	0.947214460672781	H3K9me3	0.999998166797147	0.999999234076658	0.999995485924968	0.999990261927779	0.947214460672781	0.999996673756614
1:51374764	rs140468540	FAF1_rs58432198_Known_1	0	0	0.0029188	0.00170711754499336	152	Heterochromatin	0.0661011	0.0157581601213815	H3K9me3	0.999998166797147	0.999999234076658	0.999995485924968	0.999990261927779	0.0157581601213815	0.999996673756614
1:51379945	rs57183177	FAF1_rs58432198_Known_1	0	0	0.0027653	0.00363513606630871	169	Closed Weak Enhancer	0.0670546	0.999990261927779	H3K4me1	0.999998166797147	0.999999234076658	0.999995485924968	0.999990261927779	0.999994057042758	0.999996673756614
1:51381594	rs12089041	FAF1_rs58432198_Known_1	0	0	0.0097752	0.0147242650772307	13	Closed Weak Enhancer	NA	0.999990261927779	H3K4me1	0.999998166797147	0.999999234076658	0.999995485924968	0.999990261927779	0.999994057042758	0.999996673756614
1:51381594	rs200417675	FAF1_rs58432198_Known_1	0	0	0.0097752	0.0147242650772307	13	Closed Weak Enhancer	NA	0.999990261927779	H3K4me1	0.999998166797147	0.999999234076658	0.999995485924968	0.999990261927779	0.999994057042758	0.999996673756614
1:51387415	rs12074982	FAF1_rs58432198_Known_1	0	0	0.0062701	0.00387019710521431	37	Heterochromatin	0.0553356	0.999990261927779	H3K4me1	0.999998166797147	0.999999234076658	0.999995485924968	0.999990261927779	0.999994057042758	0.999996673756614
1:51388895	rs12071359	FAF1_rs58432198_Known_1	0	0	0.0056158	0.0181886803890002	46	Transcriptional Elongation	0.0519099	0.00196841848650053	H3K9me3	0.999998166797147	0.999999234076658	0.999995485924968	0.999990261927779	0.00196841848650053	0.999996673756614
1:51391569	rs12085666	FAF1_rs58432198_Known_1	0	0	0.010932	0.00723373197111988	6	Heterochromatin	0.0637181	0.999990261927779	H3K4me1	0.999998166797147	0.999999234076658	0.999995485924968	0.999990261927779	0.999994057042758	0.999996673756614
1:51391845	rs12095997	FAF1_rs58432198_Known_1	0	0	0.0087438	0.00600010651883227	18	Heterochromatin	0.0664902	0.999990261927779	H3K4me1	0.999998166797147	0.999999234076658	0.999995485924968	0.999990261927779	0.999994057042758	0.999996673756614
1:51393412	rs72904771	FAF1_rs58432198_Known_1	0	0	0.0029188	0.00167647740957233	151	Heterochromatin	0.063377	0.999990261927779	H3K4me1	0.999998166797147	0.999999234076658	0.999995485924968	0.999990261927779	0.999994057042758	0.999996673756614
1:51393645	rs12078434	FAF1_rs58432198_Known_1	0	0	0.0062701	0.0040646579646782	36	Heterochromatin	0.054339	0.999990261927779	H3K4me1	0.999998166797147	0.999999234076658	0.999995485924968	0.999990261927779	0.999994057042758	0.999996673756614
1:51394098	rs59097691	FAF1_rs58432198_Known_1	0	0	0.010337	0.00688250041877234	9	Heterochromatin	0.0661147	0.999990261927779	H3K4me1	0.999998166797147	0.999999234076658	0.999995485924968	0.999990261927779	0.999994057042758	0.999996673756614
1:51398101	rs61115731	FAF1_rs58432198_Known_1	0	0	0.010337	0.00701307099585863	8	Heterochromatin	0.0655317	0.999990261927779	H3K4me1	0.999998166797147	0.999999234076658	0.999995485924968	0.999990261927779	0.999994057042758	0.999996673756614
1:51399215	rs59524047	FAF1_rs58432198_Known_1	0	0	0.0047631	0.00284609257895197	64	Heterochromatin	0.0625056	0.172659555036751	H3K9me3	0.999998166797147	0.999999234076658	0.999995485924968	0.999990261927779	0.172659555036751	0.999996673756614
1:51401419	rs112780433	FAF1_rs58432198_Known_1	0	0	0.0053154	0.00745258293838139	51	Closed Weak Enhancer	0.0533594	0.88714922642844	H3K4me1	0.999998166797147	0.999999234076658	0.999995485924968	0.88714922642844	0.999994057042758	0.999996673756614
1:51403897	rs60048959	FAF1_rs58432198_Known_1	0	0	0.0047631	0.00284609257895197	63	Heterochromatin	0.0619258	0.481643184542861	H2A.Z	0.481643184542861	0.999999234076658	0.999995485924968	0.999990261927779	0.999994057042758	0.999996673756614
1:51404041	rs60290409	FAF1_rs58432198_Known_1	0	0	0.0066261	0.0042460787665086	29	Heterochromatin	0.0531079	0.999990261927779	H3K4me1	0.999998166797147	0.999999234076658	0.999995485924968	0.999990261927779	0.999994057042758	0.999996673756614
1:51405667	rs59600829	FAF1_rs58432198_Known_1	0	0	0.0045094	0.00281146242589615	76	Heterochromatin	0.0619318	0.999990261927779	H3K4me1	0.999998166797147	0.999999234076658	0.999995485924968	0.999990261927779	0.999994057042758	0.999996673756614
1:51406874	rs12089568	FAF1_rs58432198_Known_1	0	0	0.0066261	0.00411679819512378	28	Heterochromatin	0.0531029	0.999990261927779	H3K4me1	0.999998166797147	0.999999234076658	0.999995485924968	0.999990261927779	0.999994057042758	0.999996673756614
1:51406874	rs200240386	FAF1_rs58432198_Known_1	0	0	0.0066261	0.00411679819512378	28	Heterochromatin	0.0531029	0.999990261927779	H3K4me1	0.999998166797147	0.999999234076658	0.999995485924968	0.999990261927779	0.999994057042758	0.999996673756614
1:51413964	rs76183105	FAF1_rs58432198_Known_1	0	0	0.0024828	0.00307501359072033	177	Closed Strong Enhancer	0.0550218	0.999990261927779	H3K4me1	0.999998166797147	0.999999234076658	0.999995485924968	0.999990261927779	0.999994057042758	0.999996673756614
1:51415247	rs72904788	FAF1_rs58432198_Known_1	0	0	0.0026201	0.00350600549558685	173	Closed Strong Enhancer	0.0541695	0.700145040504518	H2A.Z	0.700145040504518	0.999999234076658	0.999995485924968	0.999990261927779	0.999994057042758	0.999996673756614
1:51415652	rs72904790	FAF1_rs58432198_Known_1	0	0	0.0042695	0.00641731836279468	94	Closed Weak Enhancer	0.0568838	0.999990261927779	H3K4me1	0.999998166797147	0.999999234076658	0.999995485924968	0.999990261927779	0.999994057042758	0.999996673756614
1:51416823	rs12075888	FAF1_rs58432198_Known_1	0	0	0.0062701	0.00828130660111367	35	Closed Weak Enhancer	0.0462912	0.999990261927779	H3K4me1	0.999998166797147	0.999999234076658	0.999995485924968	0.999990261927779	0.999994057042758	0.999996673756614
1:51419336	rs141780344	FAF1_rs58432198_Known_1	0	0	0.0024828	0.00150412664782903	176	Heterochromatin	0.0545208	0.999990261927779	H3K4me1	0.999998166797147	0.999999234076658	0.999995485924968	0.999990261927779	0.999994057042758	0.999996673756614
1:51419841	rs113836734	FAF1_rs58432198_Known_1	0	0	0.0056103	0.00278480230806571	49	Heterochromatin	0.0573522	0.999990261927779	H3K4me1	0.999998166797147	0.999999234076658	0.999995485924968	0.999990261927779	0.999994057042758	0.999996673756614
1:51423779	rs77603669	FAF1_rs58432198_Known_1	0	0	0.0036256	0.00641325834485051	128	Closed Strong Enhancer	0.0541687	0.999990261927779	H3K4me1	0.999998166797147	0.999999234076658	0.999995485924968	0.999990261927779	0.999994057042758	0.999996673756614
1:51433687	rs3176447	FAF1_rs58432198_Known_1	0	0	0.0016584	0.0199284880784751	197	Active Promoter	0.119403	0.00838660971070711	H2K4me2	0.999998166797147	0.999999234076658	0.54587976119449	0.999990261927779	0.999994057042758	0.00838660971070711
1:51438365	rs3176466	FAF1_rs58432198_Known_1	0	0	0.0087438	0.0178994791108096	17	Lowly-Methylated Weak Enhancer	0.0650135	0.999990261927779	H3K4me1	0.999998166797147	0.999999234076658	0.999995485924968	0.999990261927779	0.999994057042758	0.999996673756614
1:51438881	rs3176468	FAF1_rs58432198_Known_1	0	0	0.0038283	0.00302880338648384	121	Heterochromatin	0.0628371	0.999990261927779	H3K4me1	0.999998166797147	0.999999234076658	0.999995485924968	0.999990261927779	0.999994057042758	0.999996673756614
1:51439777	rs1043141	FAF1_rs58432198_Known_1	0	0	0.0038283	0.012202853933282	120	Heterochromatin	0.0550339	0.999990261927779	H3K4me1	0.999998166797147	0.999999234076658	0.999995485924968	0.999990261927779	0.999994057042758	0.999996673756614
1:51440093	rs12855	FAF1_rs58432198_Known_1	0	0	0.010932	0.00869532843097709	5	Heterochromatin	0.0650238	0.999990261927779	H3K4me1	0.999998166797147	0.999999234076658	0.999995485924968	0.999990261927779	0.999994057042758	0.999996673756614
1:51442137	rs72904801	FAF1_rs58432198_Known_1	0	0	0.0024828	0.00122699542298469	175	Heterochromatin	0.0550841	0.999990261927779	H3K4me1	0.999998166797147	0.999999234076658	0.999995485924968	0.999990261927779	0.999994057042758	0.999996673756614
1:51450144	rs72906804	FAF1_rs58432198_Known_1	0	0	0.0066261	0.00308446363248693	27	Heterochromatin	0.106437	0.999990261927779	H3K4me1	0.999998166797147	0.999999234076658	0.999995485924968	0.999990261927779	0.999994057042758	0.999996673756614
1:51450445	rs72906805	FAF1_rs58432198_Known_1	0	0	0.0066261	0.00304685346626027	26	Heterochromatin	0.0991538	0.999990261927779	H3K4me1	0.999998166797147	0.999999234076658	0.999995485924968	0.999990261927779	0.999994057042758	0.999996673756614
1:51451372	rs57331401	FAF1_rs58432198_Known_1	0	0	0.0053154	0.00536687372011623	50	Closed Strong Enhancer	0.0781938	0.999990261927779	H3K4me1	0.999998166797147	0.999999234076658	0.999995485924968	0.999990261927779	0.999994057042758	0.999996673756614
1:51452068	rs6694036	FAF1_rs58432198_Known_1	0	0	0.0066261	0.00299132322083175	25	Heterochromatin	0.0991662	0.999990261927779	H3K4me1	0.999998166797147	0.999999234076658	0.999995485924968	0.999990261927779	0.999994057042758	0.999996673756614
1:51457200	rs72906810	FAF1_rs58432198_Known_1	0	0	0.0062701	0.00284934259331615	34	Heterochromatin	0.113053	0.999990261927779	H3K4me1	0.999998166797147	0.999999234076658	0.999995485924968	0.999990261927779	0.999994057042758	0.999996673756614
1:51463424	rs10888713	FAF1_rs58432198_Known_1	0	0	0.0056158	0.00269568191417791	45	Heterochromatin	0.0927367	0.0923606739709393	H3K9me3	0.999998166797147	0.999999234076658	0.999995485924968	0.999990261927779	0.0923606739709393	0.999996673756614
1:51470403	rs72906818	FAF1_rs58432198_Known_1	0	0	0.0013093	0.000729805225539797	208	Heterochromatin	0.0721822	0.687176300322491	H2A.Z	0.687176300322491	0.999999234076658	0.999995485924968	0.999990261927779	0.999994057042758	0.999996673756614
1:51472241	rs148262742	FAF1_rs58432198_Known_1	0	0	0.0015348	0.00080212854518912	200	Heterochromatin	0.0720234	0.0397061293191224	H3K9me3	0.999998166797147	0.999999234076658	0.999995485924968	0.999990261927779	0.0397061293191224	0.999996673756614
1:51482411	rs72906827	FAF1_rs58432198_Known_1	0	0	0.0016185	0.000816803610048899	198	Heterochromatin	0.069004	0.999990261927779	H3K4me1	0.999998166797147	0.999999234076658	0.999995485924968	0.999990261927779	0.999994057042758	0.999996673756614
1:51483605	rs72906830	FAF1_rs58432198_Known_1	0	0	0.0018991	0.000919237062776787	187	Heterochromatin	0.0456349	0.999990261927779	H3K4me1	0.999998166797147	0.999999234076658	0.999995485924968	0.999990261927779	0.999994057042758	0.999996673756614
1:51485912	rs59225836	FAF1_rs58432198_Known_1	0	0	0.0013093	NA	207	Low Methylation	0.049077	0.999990261927779	H3K4me1	0.999998166797147	0.999999234076658	0.999995485924968	0.999990261927779	0.999994057042758	0.999996673756614
1:51488572	rs72906839	FAF1_rs58432198_Known_1	0	0	0.0026201	0.000735674251479289	172	Low Methylation	0.0457712	0.999990261927779	H3K4me1	0.999998166797147	0.999999234076658	0.999995485924968	0.999990261927779	0.999994057042758	0.999996673756614
1:51489204	rs151226075	FAF1_rs58432198_Known_1	0	0	0.0013093	NA	206	Low Methylation	0.054428	5.71608125265667e-15	H3K9me3	0.999998166797147	0.16596321585056	0.999995485924968	0.999990261927779	5.71608125265667e-15	0.999996673756614
1:51491469	rs72906845	FAF1_rs58432198_Known_1	0	0	0.0023528	0.000618715734554584	178	Low Methylation	0.0694104	0.999990261927779	H3K4me1	0.999998166797147	0.999999234076658	0.999995485924968	0.999990261927779	0.999994057042758	0.999996673756614
1:51493428	rs59595057	FAF1_rs58432198_Known_1	0	0	0.0034338	0.000964594263243227	136	Low Methylation	0.0685753	0.000505539992512436	H3K9me3	0.999998166797147	0.999999234076658	0.999995485924968	0.999990261927779	0.000505539992512436	0.999996673756614
1:51494003	rs113588455	FAF1_rs58432198_Known_1	0	0	0.0022298	NA	179	Low Methylation	0.0696198	0.569850268756469	H3K9me3	0.999998166797147	0.999999234076658	0.999995485924968	0.999990261927779	0.569850268756469	0.999996673756614
1:51497037	rs61592460	FAF1_rs58432198_Known_1	0	0	0.0020033	NA	181	Low Methylation	0.0541668	0.999990261927779	H3K4me1	0.999998166797147	0.999999234076658	0.999995485924968	0.999990261927779	0.999994057042758	0.999996673756614
1:51499822	rs72906860	FAF1_rs58432198_Known_1	0	0	0.0018004	NA	191	Low Methylation	0.070096	0.999990261927779	H3K4me1	0.999998166797147	0.999999234076658	0.999995485924968	0.999990261927779	0.999994057042758	0.999996673756614
1:51506886	rs12088739	FAF1_rs58432198_Known_1	0	0	0.00084482	NA	226	Low Methylation	0.0629675	0.999990261927779	H3K4me1	0.999998166797147	0.999999234076658	0.999995485924968	0.999990261927779	0.999994057042758	0.999996673756614
1:51508282	rs58922966	FAF1_rs58432198_Known_1	0	0	0.00072165	NA	230	Low Methylation	0.0773329	0.999990261927779	H3K4me1	0.999998166797147	0.999999234076658	0.999995485924968	0.999990261927779	0.999994057042758	0.999996673756614
1:51508467	rs60002258	FAF1_rs58432198_Known_1	0	0	0.00068483	NA	231	Low Methylation	0.0939987	0.999990261927779	H3K4me1	0.999998166797147	0.999999234076658	0.999995485924968	0.999990261927779	0.999994057042758	0.999996673756614
1:51508526	rs12078980	FAF1_rs58432198_Known_1	0	0	0.00093878	NA	219	Low Methylation	0.0634624	0.0440642623813156	H3K9me3	0.999998166797147	0.999999234076658	0.999995485924968	0.999990261927779	0.0440642623813156	0.999996673756614
1:62579891	rs12140153	PATJ_rs12140153_Novel_1	0	0	0.99601	0.999751035804343	1	Transcriptional Elongation	0.0428582	0.0555783148114398	Exocrine_H3K27me3	0.999998166797147	0.999999234076658	0.999995485924968	0.999990261927779	0.0555783148114398	0.999996673756614
10:114266338	rs182923221	TCF7L2_rs180988137_Known_6	0	0	2.0037e-05	NA	1657	Heterochromatin	NA	0.999990261927779	H3K4me1	0.999998166797147	0.999999234076658	0.999995485924968	0.999990261927779	0.999994057042758	0.999996673756614
10:114266992	rs4918755	TCF7L2_rs180988137_Known_6	0	0	3.1323e-05	4.51660831572366e-05	1206	Lowly-Methylated Weak Enhancer	0.0609108	0.0471379747187444	H3K4me1	0.124344445066303	0.999999234076658	0.830957239778603	0.0471379747187444	0.954441146370324	0.999996673756614
10:114267191	rs113399800	TCF7L2_rs180988137_Known_6	0	0	1.7849e-05	2.40383527445486e-05	1757	Lowly-Methylated Weak Enhancer	NA	0.96481285172041	H3K27ac	0.999998166797147	0.999999234076658	0.999995485924968	0.96481285172041	0.999994057042758	0.999996673756614
10:114267662	rs576923801	TCF7L2_rs180988137_Known_6	0	0	3.8509e-05	NA	979	Lowly-Methylated Weak Enhancer	NA	0.999990261927779	H3K4me1	0.999998166797147	0.999999234076658	0.999995485924968	0.999990261927779	0.999994057042758	0.999996673756614
10:114268209	rs188123882	TCF7L2_rs180988137_Known_6	0	0	3.9659e-05	NA	944	Heterochromatin	NA	0.999990261927779	H3K4me1	0.999998166797147	0.999999234076658	0.999995485924968	0.999990261927779	0.999994057042758	0.999996673756614
10:114269239	rs12263620	TCF7L2_rs180988137_Known_6	0	0	4.4106e-05	3.24979598823569e-05	829	Heterochromatin	0.0524133	0.999990261927779	H3K4me1	0.999998166797147	0.999999234076658	0.999995485924968	0.999990261927779	0.999994057042758	0.999996673756614
10:114270426	rs76235958	TCF7L2_rs180988137_Known_6	0	0	1.582e-05	NA	1877	Heterochromatin	0.223356	0.999990261927779	H3K4me1	0.999998166797147	0.999999234076658	0.999995485924968	0.999990261927779	0.999994057042758	0.999996673756614
10:114270474	rs10509964	TCF7L2_rs180988137_Known_6	0	0	4.6795e-05	3.47838463392327e-05	770	Heterochromatin	0.0522251	0.999990261927779	H3K4me1	0.999998166797147	0.999999234076658	0.999995485924968	0.999990261927779	0.999994057042758	0.999996673756614
10:114270978	rs12357160	TCF7L2_rs180988137_Known_6	0	0	1.6561e-05	NA	1828	Heterochromatin	0.0286147	0.999990261927779	H3K4me1	0.999998166797147	0.999999234076658	0.999995485924968	0.999990261927779	0.999994057042758	0.999996673756614
10:114271035	rs576983642	TCF7L2_rs78025551_Known_7	0	0	2.6594e-05	0.000105708270188146	179	Heterochromatin	NA	0.999990261927779	H3K4me1	0.999998166797147	0.999999234076658	0.999995485924968	0.999990261927779	0.999994057042758	0.999996673756614
10:114274269	rs78142102	TCF7L2_rs180988137_Known_6	0	0	4.7628e-05	3.53850107231753e-05	751	Heterochromatin	0.0485155	4.20655174914204e-12	H3K9me3	0.999998166797147	0.999999234076658	0.999995485924968	0.999990261927779	4.20655174914204e-12	0.999996673756614
10:114274559	rs34139797	TCF7L2_rs180988137_Known_6	0	0	4.8587e-05	3.6095992673911e-05	737	Heterochromatin	0.0484941	0.999990261927779	H3K4me1	0.999998166797147	0.999999234076658	0.999995485924968	0.999990261927779	0.999994057042758	0.999996673756614
10:114276233	rs188282892	TCF7L2_rs180988137_Known_6	0	0	3.3263e-05	2.16771836961273e-05	1139	Heterochromatin	NA	0.643788118224965	H3K27me3	0.999998166797147	0.999999234076658	0.999995485924968	0.999990261927779	0.643788118224965	0.999996673756614
10:114276661	rs76880073	TCF7L2_rs180988137_Known_6	0	0	9.7195e-05	7.14808206723495e-05	355	Heterochromatin	0.0687093	0.999990261927779	H3K4me1	0.999998166797147	0.999999234076658	0.999995485924968	0.999990261927779	0.999994057042758	0.999996673756614
10:114276720	rs529421097	TCF7L2_rs180988137_Known_6	0	0	2.8396e-05	1.59268362302694e-05	1292	Heterochromatin	NA	0.999990261927779	H3K4me1	0.999998166797147	0.999999234076658	0.999995485924968	0.999990261927779	0.999994057042758	0.999996673756614
10:114277039	rs7894915	TCF7L2_rs180988137_Known_6	0	0	4.5402e-05	7.06375460121991e-05	799	Lowly-Methylated Weak Enhancer	0.0481693	0.999990261927779	H3K4me1	0.999998166797147	0.999999234076658	0.999995485924968	0.999990261927779	0.999994057042758	0.999996673756614
10:114277173	rs7895362	TCF7L2_rs180988137_Known_6	0	0	4.3877e-05	6.82714433958853e-05	835	Lowly-Methylated Weak Enhancer	0.0485665	0.163258047242539	Beta_ATAC	0.163258047242539	0.179100325133496	0.999995485924968	0.999990261927779	0.999994057042758	0.999996673756614
10:114278181	rs10082356	TCF7L2_rs180988137_Known_6	0	0	4.4439e-05	3.30379114794846e-05	825	Heterochromatin	0.0479493	0.999990261927779	H3K4me1	0.999998166797147	0.999999234076658	0.999995485924968	0.999990261927779	0.999994057042758	0.999996673756614
10:114278734	rs4554811	TCF7L2_rs180988137_Known_6	0	0	4.3534e-05	3.21548028267203e-05	841	Heterochromatin	0.0496099	0.999990261927779	H3K4me1	0.999998166797147	0.999999234076658	0.999995485924968	0.999990261927779	0.999994057042758	0.999996673756614
10:114278740	rs4414150	TCF7L2_rs180988137_Known_6	0	0	4.2703e-05	3.15434058575192e-05	860	Heterochromatin	0.0496665	0.999990261927779	H3K4me1	0.999998166797147	0.999999234076658	0.999995485924968	0.999990261927779	0.999994057042758	0.999996673756614
10:114278871	rs4554812	TCF7L2_rs180988137_Known_6	0	0	4.5321e-05	3.36917005876142e-05	803	Heterochromatin	0.0496262	0.999990261927779	H3K4me1	0.999998166797147	0.999999234076658	0.999995485924968	0.999990261927779	0.999994057042758	0.999996673756614
10:114280124	rs181284987	TCF7L2_rs180988137_Known_6	0	0	1.7865e-05	2.35248962342511e-05	1755	Closed Weak Enhancer	NA	0.999990261927779	H3K4me1	0.999998166797147	0.999999234076658	0.999995485924968	0.999990261927779	0.999994057042758	0.999996673756614
10:114280318	rs17129834	TCF7L2_rs180988137_Known_6	0	0	4.9711e-05	7.73221650571143e-05	718	Closed Weak Enhancer	0.0583642	0.999990261927779	H3K4me1	0.999998166797147	0.999999234076658	0.999995485924968	0.999990261927779	0.999994057042758	0.999996673756614
10:114280541	rs186751644	TCF7L2_rs180988137_Known_6	0	0	1.8173e-05	2.47588363815959e-05	1742	Closed Weak Enhancer	NA	0.999990261927779	H3K4me1	0.999998166797147	0.999999234076658	0.999995485924968	0.999990261927779	0.999994057042758	0.999996673756614
10:114280702	rs12241008	TCF7L2_rs180988137_Known_6	0	0	4.6127e-05	7.17306053875013e-05	782	Closed Weak Enhancer	0.050069	0.999990261927779	H3K4me1	0.999998166797147	0.999999234076658	0.999995485924968	0.999990261927779	0.999994057042758	0.999996673756614
10:114282826	rs191518370	TCF7L2_rs180988137_Known_6	0	0	2.6111e-05	1.81385912614414e-05	1397	Heterochromatin	NA	0.202029400171903	H3K79me2	0.587991812627289	0.999999234076658	0.999995485924968	0.999990261927779	0.999994057042758	0.202029400171903
10:114283116	rs17129837	TCF7L2_rs78025551_Known_7	0	0	4.3242e-05	0.000211350394021585	133	Heterochromatin	0.0877386	0.999990261927779	H3K4me1	0.999998166797147	0.999999234076658	0.999995485924968	0.999990261927779	0.999994057042758	0.999996673756614
10:114284114	rs80191944	TCF7L2_rs180988137_Known_6	0	0	2.5864e-05	1.73982271730346e-05	1408	Heterochromatin	NA	0.999990261927779	H3K4me1	0.999998166797147	0.999999234076658	0.999995485924968	0.999990261927779	0.999994057042758	0.999996673756614
10:114284364	rs576530851	TCF7L2_rs180988137_Known_6	0	0	2.7002e-05	3.45061047393565e-05	1362	Closed Weak Enhancer	NA	0.999990261927779	H3K4me1	0.999998166797147	0.999999234076658	0.999995485924968	0.999990261927779	0.999994057042758	0.999996673756614
10:114284643	rs7081965	TCF7L2_rs180988137_Known_6	0	0	2.2622e-05	3.40019671906338e-05	1526	Closed Weak Enhancer	0.0110229	0.999990261927779	H3K4me1	0.999998166797147	0.999999234076658	0.999995485924968	0.999990261927779	0.999994057042758	0.999996673756614
10:114285109	rs113561804	TCF7L2_rs180988137_Known_6	0	0	8.0585e-05	NA	424	Closed Weak Enhancer	NA	0.999990261927779	H3K4me1	0.999998166797147	0.999999234076658	0.999995485924968	0.999990261927779	0.999994057042758	0.999996673756614
10:114286188	rs12240720	TCF7L2_rs180988137_Known_6	0	0	5.8656e-05	0.000448651355157918	592	Open Weak Enhancer	0.046092	0.999990261927779	H3K4me1	0.999998166797147	0.999999234076658	0.999995485924968	0.999990261927779	0.999994057042758	0.999996673756614
10:114286191	rs34787692	TCF7L2_rs180988137_Known_6	0	0	2.0261e-05	0.000134455073949543	1641	Open Weak Enhancer	NA	0.0403458044540368	DNase	0.0403458044540368	0.0676856200292266	0.999995485924968	0.999990261927779	0.999994057042758	0.999996673756614
10:114286586	rs111333326	TCF7L2_rs180988137_Known_6	0	0	1.6744e-05	2.37105445668e-05	1814	Closed Weak Enhancer	NA	0.999990261927779	H3K4me1	0.999998166797147	0.999999234076658	0.999995485924968	0.999990261927779	0.999994057042758	0.999996673756614
10:114288619	rs12246635	TCF7L2_rs180988137_Known_6	0	0	2.7139e-05	2.01309669736586e-05	1350	Heterochromatin	0.0382644	0.5032940270335	H2A.Z	0.5032940270335	0.999999234076658	0.999995485924968	0.999990261927779	0.999994057042758	0.999996673756614
10:114289017	rs11195986	TCF7L2_rs180988137_Known_6	0	0	2.6804e-05	1.98915975685022e-05	1369	Heterochromatin	0.0370635	0.781611794438698	Beta_H3K27me3	0.999998166797147	0.999999234076658	0.999995485924968	0.999990261927779	0.781611794438698	0.999996673756614
10:114289694	rs149663730	TCF7L2_rs180988137_Known_6	0	0	3.5958e-05	2.20205234765006e-05	1056	Heterochromatin	NA	0.999990261927779	H3K4me1	0.999998166797147	0.999999234076658	0.999995485924968	0.999990261927779	0.999994057042758	0.999996673756614
10:114291297	rs5018094	TCF7L2_rs180988137_Known_6	0	0	3.1467e-05	2.19308056307511e-05	1200	Heterochromatin	0.0618284	0.999990261927779	H3K4me1	0.999998166797147	0.999999234076658	0.999995485924968	0.999990261927779	0.999994057042758	0.999996673756614
10:114291787	rs17129851	TCF7L2_rs180988137_Known_6	0	0	2.6703e-05	1.98177767748509e-05	1374	Heterochromatin	0.0352393	0.999990261927779	H3K4me1	0.999998166797147	0.999999234076658	0.999995485924968	0.999990261927779	0.999994057042758	0.999996673756614
10:114292303	rs4439449	TCF7L2_rs180988137_Known_6	0	0	2.4327e-05	0.000129187119788733	1467	Weak Promoter	0.0313019	0.999990261927779	H3K4me1	0.999998166797147	0.999999234076658	0.999995485924968	0.999990261927779	0.999994057042758	0.999996673756614
10:114294450	rs1032406264	TCF7L2_rs180988137_Known_6	0	0	3.8676e-05	NA	974	Heterochromatin	NA	0.999990261927779	H3K4me1	0.999998166797147	0.999999234076658	0.999995485924968	0.999990261927779	0.999994057042758	0.999996673756614
10:114294683	rs117145921	TCF7L2_rs180988137_Known_6	0	0	3.0949e-05	2.10520823716691e-05	1217	Heterochromatin	NA	0.000507434921942892	H3K9me3	0.999998166797147	0.999999234076658	0.999995485924968	0.999990261927779	0.000507434921942892	0.999996673756614
10:114294704	rs184048225	TCF7L2_rs180988137_Known_6	0	0	5.5032e-05	2.65164656244967e-05	633	Heterochromatin	NA	0.999990261927779	H3K4me1	0.999998166797147	0.999999234076658	0.999995485924968	0.999990261927779	0.999994057042758	0.999996673756614
10:114294892	rs12255141	TCF7L2_rs180988137_Known_6	0	0	2.733e-05	2.02722131951746e-05	1340	Heterochromatin	0.0280807	0.999990261927779	H3K4me1	0.999998166797147	0.999999234076658	0.999995485924968	0.999990261927779	0.999994057042758	0.999996673756614
10:114295302	rs77552950	TCF7L2_rs180988137_Known_6	0	0	2.2223e-05	2.88138637397884e-05	1545	Closed Weak Enhancer	NA	0.999990261927779	H3K4me1	0.999998166797147	0.999999234076658	0.999995485924968	0.999990261927779	0.999994057042758	0.999996673756614
10:114295402	rs11195988	TCF7L2_rs180988137_Known_6	0	0	1.5121e-05	0.000205852206692456	1930	Closed Weak Enhancer	0.0304869	0.999990261927779	H3K4me1	0.999998166797147	0.999999234076658	0.999995485924968	0.999990261927779	0.999994057042758	0.999996673756614
10:114296004	rs59006533	TCF7L2_rs180988137_Known_6	0	0	1.573e-05	NA	1885	Heterochromatin	0.0297973	0.999990261927779	H3K4me1	0.999998166797147	0.999999234076658	0.999995485924968	0.999990261927779	0.999994057042758	0.999996673756614
10:114296284	rs188676288	TCF7L2_rs180988137_Known_6	0	0	5.0898e-05	1.94632907855352e-05	695	Heterochromatin	NA	0.999990261927779	H3K4me1	0.999998166797147	0.999999234076658	0.999995485924968	0.999990261927779	0.999994057042758	0.999996673756614
10:114296308	rs73365049	TCF7L2_rs180988137_Known_6	0	0	2.6399e-05	1.95838891117972e-05	1387	Heterochromatin	0.0270964	0.999990261927779	H3K4me1	0.999998166797147	0.999999234076658	0.999995485924968	0.999990261927779	0.999994057042758	0.999996673756614
10:114299423	rs72821895	TCF7L2_rs180988137_Known_6	0	0	3.3056e-05	8.97035932200166e-05	1146	Transcriptional Elongation	0.455924	0.999990261927779	H3K4me1	0.999998166797147	0.999999234076658	0.999995485924968	0.999990261927779	0.999994057042758	0.999996673756614
10:114299884	rs58575880	TCF7L2_rs180988137_Known_6	0	0	2.8491e-05	8.53295284714399e-05	1288	Transcriptional Elongation	0.0393141	0.999990261927779	H3K4me1	0.999998166797147	0.999999234076658	0.999995485924968	0.999990261927779	0.999994057042758	0.999996673756614
10:114300286	rs117006746	TCF7L2_rs180988137_Known_6	0	0	2.1656e-05	5.18813999579276e-05	1569	Transcriptional Elongation	NA	0.999990261927779	H3K4me1	0.999998166797147	0.999999234076658	0.999995485924968	0.999990261927779	0.999994057042758	0.999996673756614
10:114300633	rs78628680	TCF7L2_rs180988137_Known_6	0	0	1.4606e-05	3.90656350957452e-05	1966	Transcriptional Elongation	NA	0.999990261927779	H3K4me1	0.999998166797147	0.999999234076658	0.999995485924968	0.999990261927779	0.999994057042758	0.999996673756614
10:114300845	rs12267540	TCF7L2_rs180988137_Known_6	0	0	1.5133e-05	4.54454692797437e-05	1928	Transcriptional Elongation	0.0207292	0.999990261927779	H3K4me1	0.999998166797147	0.999999234076658	0.999995485924968	0.999990261927779	0.999994057042758	0.999996673756614
10:114301464	rs183599311	TCF7L2_rs180988137_Known_6	0	0	4.2375e-05	0.000107855468569821	870	Transcriptional Elongation	NA	0.999990261927779	H3K4me1	0.999998166797147	0.999999234076658	0.999995485924968	0.999990261927779	0.999994057042758	0.999996673756614
10:114301588	rs140609045	TCF7L2_rs78025551_Known_7	0	0	0.00029686	0.000438456310795628	38	Transcriptional Elongation	NA	0.999990261927779	H3K4me1	0.999998166797147	0.999999234076658	0.999995485924968	0.999990261927779	0.999994057042758	0.999996673756614
10:114301758	rs192494229	TCF7L2_rs180988137_Known_6	0	0	2.8818e-05	6.92607151207075e-05	1277	Transcriptional Elongation	NA	0.999990261927779	H3K4me1	0.999998166797147	0.999999234076658	0.999995485924968	0.999990261927779	0.999994057042758	0.999996673756614
10:114303551	rs150896877	TCF7L2_rs180988137_Known_6	0	0	4.0233e-05	2.42305791676208e-05	921	Heterochromatin	NA	0.999990261927779	H3K4me1	0.999998166797147	0.999999234076658	0.999995485924968	0.999990261927779	0.999994057042758	0.999996673756614
10:114304631	rs117972471	TCF7L2_rs180988137_Known_6	0	0	2.6693e-05	3.76202824279684e-05	1377	Closed Weak Enhancer	NA	0.999990261927779	H3K4me1	0.999998166797147	0.999999234076658	0.999995485924968	0.999990261927779	0.999994057042758	0.999996673756614
10:114305718	rs764969421	TCF7L2_rs180988137_Known_6	0	0	7.8736e-05	NA	436	Heterochromatin	NA	0.999990261927779	H3K4me1	0.999998166797147	0.999999234076658	0.999995485924968	0.999990261927779	0.999994057042758	0.999996673756614
10:114305761	rs56188434	TCF7L2_rs180988137_Known_6	0	0	3.43e-05	2.51454819245814e-05	1105	Heterochromatin	0.104309	0.999990261927779	H3K4me1	0.999998166797147	0.999999234076658	0.999995485924968	0.999990261927779	0.999994057042758	0.999996673756614
10:114305791	rs550944432	TCF7L2_rs180988137_Known_6	0	0	0.00010321	NA	333	Heterochromatin	NA	0.999990261927779	H3K4me1	0.999998166797147	0.999999234076658	0.999995485924968	0.999990261927779	0.999994057042758	0.999996673756614
10:114305817	rs572870329	TCF7L2_rs180988137_Known_6	0	0	4.0097e-05	NA	932	Heterochromatin	NA	0.999990261927779	H3K4me1	0.999998166797147	0.999999234076658	0.999995485924968	0.999990261927779	0.999994057042758	0.999996673756614
10:114306326	rs184619457	TCF7L2_rs78025551_Known_7	0	0	2.8905e-05	NA	162	Heterochromatin	NA	0.999990261927779	H3K4me1	0.999998166797147	0.999999234076658	0.999995485924968	0.999990261927779	0.999994057042758	0.999996673756614
10:114306406	rs116621474	TCF7L2_rs180988137_Known_6	0	0	4.215e-05	2.47440356779183e-05	877	Heterochromatin	NA	0.999990261927779	H3K4me1	0.999998166797147	0.999999234076658	0.999995485924968	0.999990261927779	0.999994057042758	0.999996673756614
10:114306440	rs7083252	TCF7L2_rs180988137_Known_6	0	0	4.7432e-05	2.744306276461e-05	755	Heterochromatin	NA	0.999990261927779	H3K4me1	0.999998166797147	0.999999234076658	0.999995485924968	0.999990261927779	0.999994057042758	0.999996673756614
10:114306441	rs80207046	TCF7L2_rs180988137_Known_6	0	0	3.2701e-05	2.45276895895936e-05	1162	Heterochromatin	0.0671793	0.999990261927779	H3K4me1	0.999998166797147	0.999999234076658	0.999995485924968	0.999990261927779	0.999994057042758	0.999996673756614
10:114307546	rs74236144	TCF7L2_rs78025551_Known_7	0	0	1.845e-05	9.03763857007693e-05	281	Heterochromatin	0.0678672	0.999990261927779	H3K4me1	0.999998166797147	0.999999234076658	0.999995485924968	0.999990261927779	0.999994057042758	0.999996673756614
10:114307556	rs190580939	TCF7L2_rs180988137_Known_6	0	0	1.4456e-05	NA	1978	Heterochromatin	NA	0.999990261927779	H3K4me1	0.999998166797147	0.999999234076658	0.999995485924968	0.999990261927779	0.999994057042758	0.999996673756614
10:114309710	rs572599671	TCF7L2_rs180988137_Known_6	0	0	2.6881e-05	1.7013500239785e-05	1367	Heterochromatin	NA	0.999990261927779	H3K4me1	0.999998166797147	0.999999234076658	0.999995485924968	0.999990261927779	0.999994057042758	0.999996673756614
10:114309743	rs182500521	TCF7L2_rs180988137_Known_6	0	0	4.1432e-05	2.43294332502083e-05	890	Heterochromatin	NA	0.999990261927779	H3K4me1	0.999998166797147	0.999999234076658	0.999995485924968	0.999990261927779	0.999994057042758	0.999996673756614
10:114312090	rs2290962	TCF7L2_rs180988137_Known_6	0	0	1.8312e-05	1.9247897533341e-05	1732	Heterochromatin	0.151511	1.44354287758694e-31	H2A.Z	1.44354287758694e-31	0.999999234076658	0.999995485924968	0.999990261927779	0.0364281648148375	2.31624168813129e-10
10:114312537	rs736597	TCF7L2_rs180988137_Known_6	0	0	1.7988e-05	1.89082793840369e-05	1750	Heterochromatin	0.184257	0.999990261927779	H3K4me1	0.999998166797147	0.999999234076658	0.999995485924968	0.999990261927779	0.999994057042758	0.999996673756614
10:114313869	rs17129858	TCF7L2_rs180988137_Known_6	0	0	1.8523e-05	1.94864086684515e-05	1724	Heterochromatin	0.21217	0.999990261927779	H3K4me1	0.999998166797147	0.999999234076658	0.999995485924968	0.999990261927779	0.999994057042758	0.999996673756614
10:114314373	rs116475866	TCF7L2_rs180988137_Known_6	0	0	1.6953e-05	NA	1804	Heterochromatin	0.0294151	0.999990261927779	H3K4me1	0.999998166797147	0.999999234076658	0.999995485924968	0.999990261927779	0.999994057042758	0.999996673756614
10:114314710	rs77455093	TCF7L2_rs180988137_Known_6	0	0	2.0086e-05	1.46358859650553e-05	1655	Heterochromatin	0.211252	0.999990261927779	H3K4me1	0.999998166797147	0.999999234076658	0.999995485924968	0.999990261927779	0.999994057042758	0.999996673756614
10:114316089	rs185090099	TCF7L2_rs78025551_Known_7	0	0	1.6724e-05	0.000119988391090728	195	Heterochromatin	NA	0.999990261927779	H3K4me1	0.999998166797147	0.999999234076658	0.999995485924968	0.999990261927779	0.999994057042758	0.999996673756614
10:114317714	rs138020526	TCF7L2_rs180988137_Known_6	0	0	9.4343e-05	0.000131669069888154	365	Closed Weak Enhancer	NA	0.999990261927779	H3K4me1	0.999998166797147	0.999999234076658	0.999995485924968	0.999990261927779	0.999994057042758	0.999996673756614
10:114318080	rs80239975	TCF7L2_rs180988137_Known_6	0	0	1.9672e-05	2.99078367387745e-05	1670	Closed Weak Enhancer	0.200859	0.999990261927779	H3K4me1	0.999998166797147	0.999999234076658	0.999995485924968	0.999990261927779	0.999994057042758	0.999996673756614
10:114318413	rs559994091	TCF7L2_rs180988137_Known_6	0	0	4.2513e-05	NA	863	Closed Weak Enhancer	NA	0.803511625120321	H2A.Z	0.803511625120321	0.999999234076658	0.999995485924968	0.999990261927779	0.999994057042758	0.999996673756614
10:114319380	rs10506868	TCF7L2_rs180988137_Known_6	0	0	1.8879e-05	1.99081401253673e-05	1708	Heterochromatin	0.197473	0.999990261927779	H3K4me1	0.999998166797147	0.999999234076658	0.999995485924968	0.999990261927779	0.999994057042758	0.999996673756614
10:114319706	rs11195994	TCF7L2_rs180988137_Known_6	0	0	0.00011955	7.19228318105736e-05	292	Heterochromatin	NA	0.180648351071564	NKX2.2	0.308462760535682	0.180648351071564	0.999995485924968	0.882090615523082	0.999994057042758	0.768722257951493
10:114320568	rs536691360	TCF7L2_rs180988137_Known_6	0	0	2.5092e-05	1.59609509386226e-05	1438	Heterochromatin	NA	0.999990261927779	H3K4me1	0.999998166797147	0.999999234076658	0.999995485924968	0.999990261927779	0.999994057042758	0.999996673756614
10:114320966	rs181004884	TCF7L2_rs180988137_Known_6	0	0	7.4647e-05	4.59790255110848e-05	460	Heterochromatin	NA	0.999990261927779	H3K4me1	0.999998166797147	0.999999234076658	0.999995485924968	0.999990261927779	0.999994057042758	0.999996673756614
10:114321172	rs143579404	TCF7L2_rs180988137_Known_6	0	0	2.0861e-05	1.7304868039061e-05	1615	Heterochromatin	NA	0.0513154769271241	H2A.Z	0.0513154769271241	0.999999234076658	0.999995485924968	0.999990261927779	0.999994057042758	0.104224457865954
10:114321994	rs201608377	TCF7L2_rs180988137_Known_6	0	0	4.706e-05	NA	762	Closed Weak Enhancer	NA	0.127785761928135	H2A.Z	0.127785761928135	0.999999234076658	0.999995485924968	0.999990261927779	0.999994057042758	0.999996673756614
10:114323312	rs557439296	TCF7L2_rs180988137_Known_6	0	0	5.1728e-05	0.000336317668739567	681	Open Weak Enhancer	NA	1.14416660924959e-55	FOXA2	3.45619362832277e-23	1.14416660924959e-55	0.872559131523454	4.94869292952137e-19	0.0665932040395099	0.496108485647777
10:114323429	rs749389072	TCF7L2_rs180988137_Known_6	0	0	3.8062e-05	NA	991	Open Weak Enhancer	NA	0.999990261927779	H3K4me1	0.999998166797147	0.999999234076658	0.999995485924968	0.999990261927779	0.999994057042758	0.999996673756614
10:114323866	rs549933181	TCF7L2_rs180988137_Known_6	0	0	4.8041e-05	NA	743	Closed Weak Enhancer	NA	0.999990261927779	H3K4me1	0.999998166797147	0.999999234076658	0.999995485924968	0.999990261927779	0.999994057042758	0.999996673756614
10:114324061	rs192913862	TCF7L2_rs180988137_Known_6	0	0	4.7963e-05	4.51266146140963e-05	746	Closed Weak Enhancer	NA	0.571511137699239	H2A.Z	0.571511137699239	0.999999234076658	0.999995485924968	0.999990261927779	0.999994057042758	0.999996673756614
10:114325108	rs78123626	TCF7L2_rs78025551_Known_7	0	0	1.6929e-05	0.000138960883233324	305	Lowly-Methylated Weak Enhancer	NA	0.999990261927779	H3K4me1	0.999998166797147	0.999999234076658	0.999995485924968	0.999990261927779	0.999994057042758	0.999996673756614
10:114325530	rs189405132	TCF7L2_rs180988137_Known_6	0	0	3.3884e-05	2.56123436270049e-05	1120	Insulator	NA	0.999990261927779	H3K4me1	0.999998166797147	0.999999234076658	0.999995485924968	0.999990261927779	0.999994057042758	0.999996673756614
10:114325542	rs117305072	TCF7L2_rs180988137_Known_6	0	0	4.8142e-05	7.07654533279315e-05	740	Insulator	NA	0.999990261927779	H3K4me1	0.999998166797147	0.999999234076658	0.999995485924968	0.999990261927779	0.999994057042758	0.999996673756614
10:114327284	rs138387560	TCF7L2_rs78025551_Known_7	0	0	0.00013976	0.000592022665362435	62	Heterochromatin	NA	0.999990261927779	H3K4me1	0.999998166797147	0.999999234076658	0.999995485924968	0.999990261927779	0.999994057042758	0.999996673756614
10:114328127	rs117691329	TCF7L2_rs180988137_Known_6	0	0	1.887e-05	1.99075173808892e-05	1710	Heterochromatin	NA	0.999990261927779	H3K4me1	0.999998166797147	0.999999234076658	0.999995485924968	0.999990261927779	0.999994057042758	0.999996673756614
10:114328190	rs182474121	TCF7L2_rs180988137_Known_6	0	0	6.0085e-05	2.4354101089671e-05	575	Heterochromatin	NA	0.999990261927779	H3K4me1	0.999998166797147	0.999999234076658	0.999995485924968	0.999990261927779	0.999994057042758	0.999996673756614
10:114328455	rs118008948	TCF7L2_rs180988137_Known_6	0	0	2.3225e-05	1.47995525117718e-05	1501	Heterochromatin	NA	0.999990261927779	H3K4me1	0.999998166797147	0.999999234076658	0.999995485924968	0.999990261927779	0.999994057042758	0.999996673756614
10:114328633	rs78816268	TCF7L2_rs180988137_Known_6	0	0	1.6037e-05	NA	1867	Heterochromatin	NA	0.999990261927779	H3K4me1	0.999998166797147	0.999999234076658	0.999995485924968	0.999990261927779	0.999994057042758	0.999996673756614
10:114329107	rs190120030	TCF7L2_rs180988137_Known_6	0	0	3.431e-05	2.20006064801937e-05	1103	Heterochromatin	NA	0.611669610116685	LMR	0.999998166797147	0.617671818152063	0.999995485924968	0.611669610116685	0.999994057042758	0.662923906564132
10:114329686	rs531115015	TCF7L2_rs180988137_Known_6	0	0	3.4002e-05	NA	1115	Heterochromatin	NA	0.999990261927779	H3K4me1	0.999998166797147	0.999999234076658	0.999995485924968	0.999990261927779	0.999994057042758	0.999996673756614
10:114330238	rs79545807	TCF7L2_rs180988137_Known_6	0	0	1.6047e-05	1.66329489880703e-05	1864	Heterochromatin	NA	0.141659957832252	Beta_H3K27me3	0.999998166797147	0.999999234076658	0.999995485924968	0.999990261927779	0.141659957832252	0.999996673756614
10:114330783	rs141374416	TCF7L2_rs180988137_Known_6	0	0	4.4954e-05	2.98358431924908e-05	813	Heterochromatin	NA	0.915125605923009	Beta_H3K27me3	0.999998166797147	0.999999234076658	0.999995485924968	0.999990261927779	0.915125605923009	0.999996673756614
10:114331391	rs147701507	TCF7L2_rs78025551_Known_7	0	0	3.8169e-05	NA	136	Heterochromatin	NA	0.390996670967602	Beta_H3K27me3	0.999998166797147	0.999999234076658	0.999995485924968	0.999990261927779	0.390996670967602	0.999996673756614
10:114332769	rs61874592	TCF7L2_rs180988137_Known_6	0	0	2.1914e-05	1.41847751349406e-05	1560	Heterochromatin	NA	0.999990261927779	H3K4me1	0.999998166797147	0.999999234076658	0.999995485924968	0.999990261927779	0.999994057042758	0.999996673756614
10:114333029	rs149475818	TCF7L2_rs78025551_Known_7	0	0	0.00031144	0.0001286130796554	40	Heterochromatin	NA	0.999990261927779	H3K4me1	0.999998166797147	0.999999234076658	0.999995485924968	0.999990261927779	0.999994057042758	0.999996673756614
10:114333386	rs147863095	TCF7L2_rs180988137_Known_6	0	0	4.8077e-05	3.02765752575575e-05	742	Heterochromatin	NA	0.999990261927779	H3K4me1	0.999998166797147	0.999999234076658	0.999995485924968	0.999990261927779	0.999994057042758	0.999996673756614
10:114333721	rs574324835	TCF7L2_rs180988137_Known_6	0	0	3.3887e-05	1.98466472832591e-05	1119	Heterochromatin	NA	0.957013603453723	H3K27me3	0.999998166797147	0.999999234076658	0.999995485924968	0.999990261927779	0.957013603453723	0.999996673756614
10:114333921	rs113239345	TCF7L2_rs180988137_Known_6	0	0	2.0606e-05	1.43366559361361e-05	1626	Heterochromatin	0.420515	0.999990261927779	H3K4me1	0.999998166797147	0.999999234076658	0.999995485924968	0.999990261927779	0.999994057042758	0.999996673756614
10:114334428	rs117535653	TCF7L2_rs180988137_Known_6	0	0	1.7617e-05	2.6103142269944e-05	1770	Closed Weak Enhancer	0.0153691	0.999990261927779	H3K4me1	0.999998166797147	0.999999234076658	0.999995485924968	0.999990261927779	0.999994057042758	0.999996673756614
10:114334789	rs564479230	TCF7L2_rs180988137_Known_6	0	0	3.4866e-05	4.66686286676195e-05	1087	Closed Weak Enhancer	NA	0.999990261927779	H3K4me1	0.999998166797147	0.999999234076658	0.999995485924968	0.999990261927779	0.999994057042758	0.999996673756614
10:114335413	rs145715634	TCF7L2_rs180988137_Known_6	0	0	3.5796e-05	2.41381204508199e-05	1059	Heterochromatin	0.0462564	0.00251699188217955	NKX6.1	0.999998166797147	0.00251699188217955	0.999995485924968	0.999990261927779	0.999994057042758	0.999996673756614
10:114335831	rs184307078	TCF7L2_rs78025551_Known_7	0	0	0.0014439	0.000621096613521241	15	Heterochromatin	NA	0.999990261927779	H3K4me1	0.999998166797147	0.999999234076658	0.999995485924968	0.999990261927779	0.999994057042758	0.999996673756614
10:114336075	rs79058363	TCF7L2_rs180988137_Known_6	0	0	7.1534e-05	4.70079485037841e-05	478	Heterochromatin	NA	0.999990261927779	H3K4me1	0.999998166797147	0.999999234076658	0.999995485924968	0.999990261927779	0.999994057042758	0.999996673756614
10:114336514	rs145119083	TCF7L2_rs180988137_Known_6	0	0	4.6067e-05	2.99858602013713e-05	783	Heterochromatin	NA	0.999990261927779	H3K4me1	0.999998166797147	0.999999234076658	0.999995485924968	0.999990261927779	0.999994057042758	0.999996673756614
10:114336728	rs113760182	TCF7L2_rs180988137_Known_6	0	0	2.3021e-05	1.59953214616073e-05	1509	Heterochromatin	0.415677	0.999990261927779	H3K4me1	0.999998166797147	0.999999234076658	0.999995485924968	0.999990261927779	0.999994057042758	0.999996673756614
10:114337018	rs141687440	TCF7L2_rs180988137_Known_6	0	0	4.721e-05	NA	758	Heterochromatin	NA	0.999990261927779	H3K4me1	0.999998166797147	0.999999234076658	0.999995485924968	0.999990261927779	0.999994057042758	0.999996673756614
10:114337869	rs117625190	TCF7L2_rs180988137_Known_6	0	0	2.2657e-05	1.5075941948596e-05	1525	Heterochromatin	NA	0.999990261927779	H3K4me1	0.999998166797147	0.999999234076658	0.999995485924968	0.999990261927779	0.999994057042758	0.999996673756614
10:114338327	rs78215172	TCF7L2_rs180988137_Known_6	0	0	2.2123e-05	1.52178277066907e-05	1551	Heterochromatin	NA	0.999990261927779	H3K4me1	0.999998166797147	0.999999234076658	0.999995485924968	0.999990261927779	0.999994057042758	0.999996673756614
10:114338448	rs139783758	TCF7L2_rs180988137_Known_6	0	0	6.2919e-05	3.59127197629401e-05	546	Heterochromatin	NA	0.999990261927779	H3K4me1	0.999998166797147	0.999999234076658	0.999995485924968	0.999990261927779	0.999994057042758	0.999996673756614
10:114338922	rs72821896	TCF7L2_rs180988137_Known_6	0	0	3.9408e-05	2.6655153699698e-05	953	Heterochromatin	NA	0.999990261927779	H3K4me1	0.999998166797147	0.999999234076658	0.999995485924968	0.999990261927779	0.999994057042758	0.999996673756614
10:114339777	rs148654339	TCF7L2_rs180988137_Known_6	0	0	4.3752e-05	2.99010759235144e-05	836	Heterochromatin	0.320428	0.999990261927779	H3K4me1	0.999998166797147	0.999999234076658	0.999995485924968	0.999990261927779	0.999994057042758	0.999996673756614
10:114340086	rs151286955	TCF7L2_rs180988137_Known_6	0	0	2.8743e-05	NA	1283	Heterochromatin	NA	0.121265884021048	H2A.Z	0.121265884021048	0.999999234076658	0.999995485924968	0.999990261927779	0.999994057042758	0.999996673756614
10:114340131	rs185203055	TCF7L2_rs180988137_Known_6	0	0	2.2236e-05	1.42019695326698e-05	1543	Heterochromatin	NA	0.47002129963406	MAFB	0.999998166797147	0.47002129963406	0.999995485924968	0.999990261927779	0.999994057042758	0.999996673756614
10:114341331	rs34912252	TCF7L2_rs180988137_Known_6	0	0	2.4272e-05	1.7273992624511e-05	1469	Heterochromatin	0.0224939	0.999990261927779	H3K4me1	0.999998166797147	0.999999234076658	0.999995485924968	0.999990261927779	0.999994057042758	0.999996673756614
10:114342403	rs72821897	TCF7L2_rs180988137_Known_6	0	0	8.9543e-05	5.10253345662039e-05	381	Heterochromatin	0.295738	0.999990261927779	H3K4me1	0.999998166797147	0.999999234076658	0.999995485924968	0.999990261927779	0.999994057042758	0.999996673756614
10:114342657	rs76918923	TCF7L2_rs180988137_Known_6	0	0	2.1611e-05	1.44558655543987e-05	1574	Heterochromatin	NA	0.999990261927779	H3K4me1	0.999998166797147	0.999999234076658	0.999995485924968	0.999990261927779	0.999994057042758	0.999996673756614
10:114342795	rs17129872	TCF7L2_rs180988137_Known_6	0	0	0.00012452	8.19264629740094e-05	278	Heterochromatin	NA	0.999990261927779	H3K4me1	0.999998166797147	0.999999234076658	0.999995485924968	0.999990261927779	0.999994057042758	0.999996673756614
10:114342920	rs12255799	TCF7L2_rs180988137_Known_6	0	0	1.7042e-05	1.77716817480161e-05	1801	Heterochromatin	0.21183	0.999990261927779	H3K4me1	0.999998166797147	0.999999234076658	0.999995485924968	0.999990261927779	0.999994057042758	0.999996673756614
10:114343222	rs151333012	TCF7L2_rs180988137_Known_6	0	0	0.00010235	6.40559837188169e-05	336	Heterochromatin	NA	0.999990261927779	H3K4me1	0.999998166797147	0.999999234076658	0.999995485924968	0.999990261927779	0.999994057042758	0.999996673756614
10:114343260	rs61874594	TCF7L2_rs180988137_Known_6	0	0	4.3337e-05	2.83243441700066e-05	847	Heterochromatin	NA	0.999990261927779	H3K4me1	0.999998166797147	0.999999234076658	0.999995485924968	0.999990261927779	0.999994057042758	0.999996673756614
10:114343720	rs11196004	TCF7L2_rs180988137_Known_6	0	0	0.00010782	8.08536860444876e-05	322	Heterochromatin	0.00110058	0.999990261927779	H3K4me1	0.999998166797147	0.999999234076658	0.999995485924968	0.999990261927779	0.999994057042758	0.999996673756614
10:114344215	rs12258068	TCF7L2_rs180988137_Known_6	0	0	2.0111e-05	1.48028415570335e-05	1651	Heterochromatin	0.170862	0.999990261927779	H3K4me1	0.999998166797147	0.999999234076658	0.999995485924968	0.999990261927779	0.999994057042758	0.999996673756614
10:114344288	rs12243296	TCF7L2_rs180988137_Known_6	0	0	1.5341e-05	1.63791361314981e-05	1916	Heterochromatin	0.238921	0.999990261927779	H3K4me1	0.999998166797147	0.999999234076658	0.999995485924968	0.999990261927779	0.999994057042758	0.999996673756614
10:114344296	rs550545534	TCF7L2_rs180988137_Known_6	0	0	2.3348e-05	1.51051961789514e-05	1497	Heterochromatin	NA	0.999990261927779	H3K4me1	0.999998166797147	0.999999234076658	0.999995485924968	0.999990261927779	0.999994057042758	0.999996673756614
10:114345081	rs61874595	TCF7L2_rs180988137_Known_6	0	0	2.275e-05	1.6745168963852e-05	1520	Heterochromatin	0.186017	0.999990261927779	H3K4me1	0.999998166797147	0.999999234076658	0.999995485924968	0.999990261927779	0.999994057042758	0.999996673756614
10:114345552	rs11196006	TCF7L2_rs180988137_Known_6	0	0	0.00012372	9.27989502607422e-05	282	Heterochromatin	0.000885902	0.999990261927779	H3K4me1	0.999998166797147	0.999999234076658	0.999995485924968	0.999990261927779	0.999994057042758	0.999996673756614
10:114346058	rs80098826	TCF7L2_rs78025551_Known_7	0	0	0.00083173	0.000365291320886186	25	Heterochromatin	NA	0.999990261927779	H3K4me1	0.999998166797147	0.999999234076658	0.999995485924968	0.999990261927779	0.999994057042758	0.999996673756614
10:114346436	rs547044285	TCF7L2_rs180988137_Known_6	0	0	5.5039e-05	NA	632	Heterochromatin	NA	0.0298065957609376	H2A.Z	0.0298065957609376	0.0391395235461878	0.999995485924968	0.0407987169049767	0.222273996875057	0.999996673756614
10:114347259	rs2028784	TCF7L2_rs180988137_Known_6	0	0	9.3248e-05	7.01350529861073e-05	367	Heterochromatin	0.0211252	0.999990261927779	H3K4me1	0.999998166797147	0.999999234076658	0.999995485924968	0.999990261927779	0.999994057042758	0.999996673756614
10:114347718	rs186698109	TCF7L2_rs180988137_Known_6	0	0	7.5308e-05	NA	453	Heterochromatin	NA	0.609599117002784	H3K79me2	0.999998166797147	0.999999234076658	0.999995485924968	0.999990261927779	0.999994057042758	0.609599117002784
10:114348918	rs149325756	TCF7L2_rs180988137_Known_6	0	0	3.6706e-05	2.46130220416609e-05	1034	Heterochromatin	NA	0.999990261927779	H3K4me1	0.999998166797147	0.999999234076658	0.999995485924968	0.999990261927779	0.999994057042758	0.999996673756614
10:114348956	rs143624059	TCF7L2_rs78025551_Known_7	0	0	5.0076e-05	0.000174179066271837	134	Heterochromatin	NA	0.999990261927779	H3K4me1	0.999998166797147	0.999999234076658	0.999995485924968	0.999990261927779	0.999994057042758	0.999996673756614
10:114349167	rs138125349	TCF7L2_rs78025551_Known_7	0	0	0.00032585	0.000135240576178393	44	Heterochromatin	NA	1.6149189282131e-20	H2A.Z	1.6149189282131e-20	0.999999234076658	0.999995485924968	0.999990261927779	2.25490421836161e-08	0.999996673756614
10:114350754	rs113097915	TCF7L2_rs180988137_Known_6	0	0	3.3635e-05	2.48922254394312e-05	1127	Heterochromatin	0.222202	0.999990261927779	H3K4me1	0.999998166797147	0.999999234076658	0.999995485924968	0.999990261927779	0.999994057042758	0.999996673756614
10:114351006	rs193091304	TCF7L2_rs180988137_Known_6	0	0	8.1794e-05	NA	418	Heterochromatin	NA	0.999990261927779	H3K4me1	0.999998166797147	0.999999234076658	0.999995485924968	0.999990261927779	0.999994057042758	0.999996673756614
10:114351353	rs149059536	TCF7L2_rs78025551_Known_7	0	0	1.673e-05	9.49614975203046e-05	237	Heterochromatin	NA	0.999990261927779	H3K4me1	0.999998166797147	0.999999234076658	0.999995485924968	0.999990261927779	0.999994057042758	0.999996673756614
10:114352489	rs7918178	TCF7L2_rs180988137_Known_6	0	0	3.9205e-05	2.90024356681254e-05	962	Heterochromatin	0.248594	0.999990261927779	H3K4me1	0.999998166797147	0.999999234076658	0.999995485924968	0.999990261927779	0.999994057042758	0.999996673756614
10:114352582	rs186101991	TCF7L2_rs180988137_Known_6	0	0	4.7695e-05	NA	749	Heterochromatin	NA	0.999990261927779	H3K4me1	0.999998166797147	0.999999234076658	0.999995485924968	0.999990261927779	0.999994057042758	0.999996673756614
10:114352670	rs11196009	TCF7L2_rs78025551_Known_7	0	0	0.00018998	8.26846894825895e-05	41	Heterochromatin	NA	0.053699531645348	H2A.Z	0.053699531645348	0.999999234076658	0.999995485924968	0.999990261927779	0.20342265080703	0.999996673756614
10:114352961	rs7903835	TCF7L2_rs180988137_Known_6	0	0	8.7633e-05	6.5022414851544e-05	394	Heterochromatin	0.293404	0.999990261927779	H3K4me1	0.999998166797147	0.999999234076658	0.999995485924968	0.999990261927779	0.999994057042758	0.999996673756614
10:114353021	rs373622136	TCF7L2_rs180988137_Known_6	0	0	1.9866e-05	1.6684614538878e-05	1665	Heterochromatin	NA	0.999990261927779	H3K4me1	0.999998166797147	0.999999234076658	0.999995485924968	0.999990261927779	0.999994057042758	0.999996673756614
10:114353023	rs144755864	TCF7L2_rs180988137_Known_6	0	0	2.933e-05	1.9009219814685e-05	1262	Heterochromatin	NA	0.999990261927779	H3K4me1	0.999998166797147	0.999999234076658	0.999995485924968	0.999990261927779	0.999994057042758	0.999996673756614
10:114353533	rs12264910	TCF7L2_rs180988137_Known_6	0	0	8.5428e-05	6.3526812881158e-05	404	Heterochromatin	0.218714	0.999990261927779	H3K4me1	0.999998166797147	0.999999234076658	0.999995485924968	0.999990261927779	0.999994057042758	0.999996673756614
10:114353569	rs570406026	TCF7L2_rs180988137_Known_6	0	0	3.4604e-05	1.97189226922634e-05	1091	Heterochromatin	NA	0.999990261927779	H3K4me1	0.999998166797147	0.999999234076658	0.999995485924968	0.999990261927779	0.999994057042758	0.999996673756614
10:114353692	rs541861189	TCF7L2_rs180988137_Known_6	0	0	3.7536e-05	2.43475229991476e-05	1005	Heterochromatin	NA	0.999990261927779	H3K4me1	0.999998166797147	0.999999234076658	0.999995485924968	0.999990261927779	0.999994057042758	0.999996673756614
10:114353734	rs61872362	TCF7L2_rs180988137_Known_6	0	0	3.5526e-05	2.61773285130689e-05	1065	Heterochromatin	0.34998	0.999990261927779	H3K4me1	0.999998166797147	0.999999234076658	0.999995485924968	0.999990261927779	0.999994057042758	0.999996673756614
10:114353912	rs12257397	TCF7L2_rs180988137_Known_6	0	0	8.9569e-05	6.66241798939879e-05	380	Heterochromatin	0.21872	0.999990261927779	H3K4me1	0.999998166797147	0.999999234076658	0.999995485924968	0.999990261927779	0.999994057042758	0.999996673756614
10:114353957	rs190148906	TCF7L2_rs180988137_Known_6	0	0	2.0708e-05	1.6803225121081e-05	1622	Heterochromatin	NA	0.999990261927779	H3K4me1	0.999998166797147	0.999999234076658	0.999995485924968	0.999990261927779	0.999994057042758	0.999996673756614
10:114353966	rs12257504	TCF7L2_rs180988137_Known_6	0	0	9.5265e-05	7.07338419484719e-05	358	Heterochromatin	0.218714	0.922418552598364	H3K9me3	0.999998166797147	0.999999234076658	0.999995485924968	0.999990261927779	0.922418552598364	0.999996673756614
10:114354679	rs61872364	TCF7L2_rs180988137_Known_6	0	0	5.0179e-05	3.68913934530302e-05	709	Heterochromatin	NA	0.999990261927779	H3K4me1	0.999998166797147	0.999999234076658	0.999995485924968	0.999990261927779	0.999994057042758	0.999996673756614
10:114355079	rs749067148	TCF7L2_rs180988137_Known_6	0	0	5.8016e-05	NA	599	Heterochromatin	NA	0.125316507388693	H3K9me3	0.999998166797147	0.999999234076658	0.999995485924968	0.999990261927779	0.125316507388693	0.999996673756614
10:114355669	rs564273741	TCF7L2_rs180988137_Known_6	0	0	3.4301e-05	NA	1104	Heterochromatin	NA	3.1845552776099e-54	H3K9me3	0.143455320219844	0.999999234076658	0.999995485924968	0.430123925191813	3.1845552776099e-54	0.999996673756614
10:114356473	rs12261829	TCF7L2_rs180988137_Known_6	0	0	8.5345e-05	6.3466513718027e-05	405	Heterochromatin	0.218353	0.999990261927779	H3K4me1	0.999998166797147	0.999999234076658	0.999995485924968	0.999990261927779	0.999994057042758	0.999996673756614
10:114356963	rs542008332	TCF7L2_rs180988137_Known_6	0	0	6.7866e-05	3.62971726090845e-05	503	Heterochromatin	NA	0.999990261927779	H3K4me1	0.999998166797147	0.999999234076658	0.999995485924968	0.999990261927779	0.999994057042758	0.999996673756614
10:114358488	rs12267640	TCF7L2_rs78025551_Known_7	0	0	1.6456e-05	7.50211124470873e-05	325	Heterochromatin	0.218377	0.436114503189924	Beta_H3K27me3	0.999998166797147	0.999999234076658	0.999995485924968	0.999990261927779	0.436114503189924	0.999996673756614
10:114358806	rs74798700	TCF7L2_rs78025551_Known_7	0	0	1.606e-05	7.39497973154596e-05	323	Heterochromatin	NA	0.999990261927779	H3K4me1	0.999998166797147	0.999999234076658	0.999995485924968	0.999990261927779	0.999994057042758	0.999996673756614
10:114358900	rs535128480	TCF7L2_rs180988137_Known_6	0	0	4.9078e-05	3.18597023768519e-05	730	Heterochromatin	NA	0.999990261927779	H3K4me1	0.999998166797147	0.999999234076658	0.999995485924968	0.999990261927779	0.999994057042758	0.999996673756614
10:114359618	rs146426024	TCF7L2_rs180988137_Known_6	0	0	1.7553e-05	NA	1775	Heterochromatin	NA	0.999990261927779	H3K4me1	0.999998166797147	0.999999234076658	0.999995485924968	0.999990261927779	0.999994057042758	0.999996673756614
10:114359653	rs17260006	TCF7L2_rs180988137_Known_6	0	0	4.0512e-05	2.98389495130157e-05	913	Heterochromatin	0.28397	0.999990261927779	H3K4me1	0.999998166797147	0.999999234076658	0.999995485924968	0.999990261927779	0.999994057042758	0.999996673756614
10:114360126	rs112400270	TCF7L2_rs180988137_Known_6	0	0	2.2987e-05	1.54361472221723e-05	1510	Heterochromatin	NA	0.999990261927779	H3K4me1	0.999998166797147	0.999999234076658	0.999995485924968	0.999990261927779	0.999994057042758	0.999996673756614
10:114360531	rs143560443	TCF7L2_rs180988137_Known_6	0	0	3.3903e-05	2.34439491758662e-05	1118	Heterochromatin	0.295786	0.999990261927779	H3K4me1	0.999998166797147	0.999999234076658	0.999995485924968	0.999990261927779	0.999994057042758	0.999996673756614
10:114360771	rs79153806	TCF7L2_rs180988137_Known_6	0	0	3.7244e-05	2.21626833217004e-05	1012	Heterochromatin	NA	0.999990261927779	H3K4me1	0.999998166797147	0.999999234076658	0.999995485924968	0.999990261927779	0.999994057042758	0.999996673756614
10:114362054	rs17129879	TCF7L2_rs180988137_Known_6	0	0	1.4813e-05	NA	1957	Heterochromatin	NA	0.999990261927779	H3K4me1	0.999998166797147	0.999999234076658	0.999995485924968	0.999990261927779	0.999994057042758	0.999996673756614
10:114363220	rs2120928	TCF7L2_rs78025551_Known_7	0	0	3.8885e-05	0.000379387716441423	95	Heterochromatin	0.00124484	0.999990261927779	H3K4me1	0.999998166797147	0.999999234076658	0.999995485924968	0.999990261927779	0.999994057042758	0.999996673756614
10:114364351	rs7099263	TCF7L2_rs78025551_Known_7	0	0	5.4837e-05	0.000570481246145721	71	Heterochromatin	0.0014181	0.537967783341807	LMR	0.999998166797147	0.999999234076658	0.999995485924968	0.537967783341807	0.999994057042758	0.999996673756614
10:114364442	rs145079810	TCF7L2_rs180988137_Known_6	0	0	2.0114e-05	NA	1650	Heterochromatin	NA	0.999990261927779	H3K4me1	0.999998166797147	0.999999234076658	0.999995485924968	0.999990261927779	0.999994057042758	0.999996673756614
10:114364582	rs142213857	TCF7L2_rs180988137_Known_6	0	0	3.4064e-05	1.62042671980931e-05	1114	Heterochromatin	NA	0.164400741321628	LMR	0.349236993844562	0.999999234076658	0.999995485924968	0.164400741321628	0.999994057042758	0.999996673756614
10:114364599	rs34926188	TCF7L2_rs180988137_Known_6	0	0	0.00011989	6.48625307068784e-05	291	Heterochromatin	NA	1.68993428274216e-06	Beta_ATAC	1.68993428274216e-06	0.999999234076658	0.999995485924968	0.0417007839077679	0.999994057042758	0.999996673756614
10:114364693	rs11196014	TCF7L2_rs78025551_Known_7	0	0	1.9453e-05	8.89916976455971e-05	288	Heterochromatin	0.21854	0.694185256713052	LMR	0.999998166797147	0.999999234076658	0.999995485924968	0.694185256713052	0.999994057042758	0.999996673756614
10:114364842	rs186092247	TCF7L2_rs180988137_Known_6	0	0	3.0966e-05	4.37203650399863e-05	1216	Closed Strong Enhancer	NA	0.999990261927779	H3K4me1	0.999998166797147	0.999999234076658	0.999995485924968	0.999990261927779	0.999994057042758	0.999996673756614
10:114364941	rs7911550	TCF7L2_rs180988137_Known_6	0	0	1.8076e-05	2.8664577629855e-05	1744	Closed Strong Enhancer	0.000272139	0.999990261927779	H3K4me1	0.999998166797147	0.999999234076658	0.999995485924968	0.999990261927779	0.999994057042758	0.999996673756614
10:114365647	rs1536081	TCF7L2_rs180988137_Known_6	0	0	1.6993e-05	NA	1803	Heterochromatin	0.000268305	0.999990261927779	H3K4me1	0.999998166797147	0.999999234076658	0.999995485924968	0.999990261927779	0.999994057042758	0.999996673756614
10:114366162	rs117896089	TCF7L2_rs180988137_Known_6	0	0	2.7718e-05	1.76577328441821e-05	1320	Heterochromatin	NA	0.999990261927779	H3K4me1	0.999998166797147	0.999999234076658	0.999995485924968	0.999990261927779	0.999994057042758	0.999996673756614
10:114367828	rs4285802	TCF7L2_rs78025551_Known_7	0	0	4.8325e-05	0.00103481769270717	78	Closed Weak Enhancer	0.00104431	0.999990261927779	H3K4me1	0.999998166797147	0.999999234076658	0.999995485924968	0.999990261927779	0.999994057042758	0.999996673756614
10:114368112	rs4918759	TCF7L2_rs180988137_Known_6	0	0	1.538e-05	2.43829715980792e-05	1910	Closed Weak Enhancer	0.000412405	0.999990261927779	H3K4me1	0.999998166797147	0.999999234076658	0.999995485924968	0.999990261927779	0.999994057042758	0.999996673756614
10:114368402	rs17129898	TCF7L2_rs78025551_Known_7	0	0	2.2424e-05	9.96045330813929e-05	259	Heterochromatin	0.227939	0.999990261927779	H3K4me1	0.999998166797147	0.999999234076658	0.999995485924968	0.999990261927779	0.999994057042758	0.999996673756614
10:114368490	rs2044365	TCF7L2_rs78025551_Known_7	0	0	5.6469e-05	0.000594012537745758	68	Heterochromatin	0.00154864	0.999990261927779	H3K4me1	0.999998166797147	0.999999234076658	0.999995485924968	0.999990261927779	0.999994057042758	0.999996673756614
10:114368642	rs17266687	TCF7L2_rs180988137_Known_6	0	0	4.3449e-05	2.89397610834165e-05	843	Heterochromatin	NA	0.100289155535199	H2A.Z	0.100289155535199	0.999999234076658	0.999995485924968	0.999990261927779	0.999994057042758	0.125174054413345
10:114368659	rs144427507	TCF7L2_rs180988137_Known_6	0	0	3.5102e-05	NA	1080	Heterochromatin	NA	0.999990261927779	H3K4me1	0.999998166797147	0.999999234076658	0.999995485924968	0.999990261927779	0.999994057042758	0.999996673756614
10:114368718	rs2044364	TCF7L2_rs78025551_Known_7	0	0	7.2741e-05	0.000775692089012147	57	Heterochromatin	0.00154714	0.999990261927779	H3K4me1	0.999998166797147	0.999999234076658	0.999995485924968	0.999990261927779	0.999994057042758	0.999996673756614
10:114370404	rs7094567	TCF7L2_rs180988137_Known_6	0	0	2.2473e-05	1.44392558758272e-05	1534	Heterochromatin	NA	0.999990261927779	H3K4me1	0.999998166797147	0.999999234076658	0.999995485924968	0.999990261927779	0.999994057042758	0.999996673756614
10:114370889	rs10885361	TCF7L2_rs78025551_Known_7	0	0	6.86e-05	0.000731690145152813	61	Heterochromatin	0.00154435	0.999990261927779	H3K4me1	0.999998166797147	0.999999234076658	0.999995485924968	0.999990261927779	0.999994057042758	0.999996673756614
10:114371103	rs2038843	TCF7L2_rs180988137_Known_6	0	0	1.9612e-05	1.48602902142711e-05	1673	Heterochromatin	0.000375953	0.999990261927779	H3K4me1	0.999998166797147	0.999999234076658	0.999995485924968	0.999990261927779	0.999994057042758	0.999996673756614
10:114371443	rs11196017	TCF7L2_rs180988137_Known_6	0	0	4.9366e-05	3.66099973584187e-05	723	Heterochromatin	0.153982	0.999990261927779	H3K4me1	0.999998166797147	0.999999234076658	0.999995485924968	0.999990261927779	0.999994057042758	0.999996673756614
10:114371649	rs1961513	TCF7L2_rs180988137_Known_6	0	0	1.6165e-05	NA	1857	Heterochromatin	0.000277097	0.999990261927779	H3K4me1	0.999998166797147	0.999999234076658	0.999995485924968	0.999990261927779	0.999994057042758	0.999996673756614
10:114372021	rs2044367	TCF7L2_rs78025551_Known_7	0	0	5.1145e-05	0.00052963678573761	76	Heterochromatin	0.00128945	0.999990261927779	H3K4me1	0.999998166797147	0.999999234076658	0.999995485924968	0.999990261927779	0.999994057042758	0.999996673756614
10:114372340	rs11196019	TCF7L2_rs78025551_Known_7	0	0	2.7341e-05	0.000122762518044229	215	Heterochromatin	0.156291	0.999990261927779	H3K4me1	0.999998166797147	0.999999234076658	0.999995485924968	0.999990261927779	0.999994057042758	0.999996673756614
10:114372899	rs12245585	TCF7L2_rs78025551_Known_7	0	0	2.809e-05	0.00026358956901409	212	Closed Weak Enhancer	0.147796	0.999990261927779	H3K4me1	0.999998166797147	0.999999234076658	0.999995485924968	0.999990261927779	0.999994057042758	0.999996673756614
10:114372930	rs7082666	TCF7L2_rs78025551_Known_7	0	0	5.112e-05	0.00110723150588542	77	Closed Weak Enhancer	0.00128945	0.999990261927779	H3K4me1	0.999998166797147	0.999999234076658	0.999995485924968	0.999990261927779	0.999994057042758	0.999996673756614
10:114373765	rs61872368	TCF7L2_rs78025551_Known_7	0	0	2.9595e-05	0.000143877216756455	204	Open Weak Enhancer	0.135376	0.00342790857843315	H3K9ac	0.999998166797147	0.999999234076658	0.00342790857843315	0.999990261927779	0.999994057042758	0.746217832264786
10:114373871	rs145915854	TCF7L2_rs180988137_Known_6	0	0	5.4302e-05	6.83469087121674e-05	642	Closed Strong Enhancer	NA	0.00111957078158924	H3K9ac	0.999998166797147	0.999999234076658	0.00111957078158924	0.20462245943282	0.999994057042758	0.186053341365619
10:114374006	rs138475686	TCF7L2_rs180988137_Known_6	0	0	2.0541e-05	2.66805524381077e-05	1632	Closed Strong Enhancer	NA	0.999990261927779	H3K4me1	0.999998166797147	0.999999234076658	0.999995485924968	0.999990261927779	0.999994057042758	0.999996673756614
10:114375120	rs78626821	TCF7L2_rs78025551_Known_7	0	0	1.935e-05	8.55681669776493e-05	268	Heterochromatin	NA	0.999990261927779	H3K4me1	0.999998166797147	0.999999234076658	0.999995485924968	0.999990261927779	0.999994057042758	0.999996673756614
10:114375250	rs141667097	TCF7L2_rs180988137_Known_6	0	0	1.9232e-05	1.61710060305689e-05	1691	Heterochromatin	NA	0.999990261927779	H3K4me1	0.999998166797147	0.999999234076658	0.999995485924968	0.999990261927779	0.999994057042758	0.999996673756614
10:114375603	rs11196020	TCF7L2_rs78025551_Known_7	0	0	2.9294e-05	0.000533150582425518	206	Transcriptional Elongation	0.092258	0.999990261927779	H3K4me1	0.999998166797147	0.999999234076658	0.999995485924968	0.999990261927779	0.999994057042758	0.999996673756614
10:114375641	rs11196021	TCF7L2_rs78025551_Known_7	0	0	3.1795e-05	0.000577050200432266	193	Transcriptional Elongation	0.0926377	0.999990261927779	H3K4me1	0.999998166797147	0.999999234076658	0.999995485924968	0.999990261927779	0.999994057042758	0.999996673756614
10:114376119	rs147443516	TCF7L2_rs180988137_Known_6	0	0	0.00013607	NA	252	Transcriptional Elongation	NA	0.000638078364080677	H3K9me3	0.999998166797147	0.999999234076658	0.999995485924968	0.999990261927779	0.000638078364080677	0.999996673756614
10:114377297	rs11196022	TCF7L2_rs180988137_Known_6	0	0	4.812e-05	3.22850855640307e-05	741	Heterochromatin	NA	0.999990261927779	H3K4me1	0.999998166797147	0.999999234076658	0.999995485924968	0.999990261927779	0.999994057042758	0.999996673756614
10:114377502	rs10082351	TCF7L2_rs78025551_Known_7	0	0	2.3632e-05	0.000104216870886706	246	Heterochromatin	0.135238	0.999990261927779	H3K4me1	0.999998166797147	0.999999234076658	0.999995485924968	0.999990261927779	0.999994057042758	0.999996673756614
10:114377636	rs1977327	TCF7L2_rs78025551_Known_7	0	0	8.0122e-05	0.000857550943833555	55	Heterochromatin	0.0010782	0.999990261927779	H3K4me1	0.999998166797147	0.999999234076658	0.999995485924968	0.999990261927779	0.999994057042758	0.999996673756614
10:114378059	rs142302607	TCF7L2_rs180988137_Known_6	0	0	2.9411e-05	1.98806340842965e-05	1259	Heterochromatin	NA	0.456398099401793	H3K36me3	0.999998166797147	0.999999234076658	0.999995485924968	0.999990261927779	0.999994057042758	0.456398099401793
10:114378148	rs185110032	TCF7L2_rs180988137_Known_6	0	0	2.0923e-05	1.7811826525979e-05	1610	Heterochromatin	NA	0.999990261927779	H3K4me1	0.999998166797147	0.999999234076658	0.999995485924968	0.999990261927779	0.999994057042758	0.999996673756614
10:114378779	rs61872369	TCF7L2_rs78025551_Known_7	0	0	2.082e-05	9.24817401177257e-05	275	Heterochromatin	0.0641853	1.3720387158529e-12	FOXA2	0.42609819645745	1.3720387158529e-12	0.999995485924968	0.0402451262161434	3.03633965313907e-05	0.672274478628721
10:114379279	rs7078027	TCF7L2_rs78025551_Known_7	0	0	6.0981e-05	0.000614347973699852	67	Heterochromatin	0.00154691	0.999990261927779	H3K4me1	0.999998166797147	0.999999234076658	0.999995485924968	0.999990261927779	0.999994057042758	0.999996673756614
10:114379334	rs28537891	TCF7L2_rs78025551_Known_7	0	0	4.697e-05	0.000267889082070068	106	Heterochromatin	NA	0.999990261927779	H3K4me1	0.999998166797147	0.999999234076658	0.999995485924968	0.999990261927779	0.999994057042758	0.999996673756614
10:114379347	rs7078041	TCF7L2_rs180988137_Known_6	0	0	1.9562e-05	1.4826394775602e-05	1677	Heterochromatin	0.000407661	0.999990261927779	H3K4me1	0.999998166797147	0.999999234076658	0.999995485924968	0.999990261927779	0.999994057042758	0.999996673756614
10:114379599	rs7081728	TCF7L2_rs180988137_Known_6	0	0	1.9987e-05	1.51483557617743e-05	1661	Heterochromatin	0.000409657	0.888639899062879	H2A.Z	0.888639899062879	0.999999234076658	0.999995485924968	0.999990261927779	0.999994057042758	0.999996673756614
10:114379753	rs7906356	TCF7L2_rs78025551_Known_7	0	0	5.7759e-05	0.000580110839773007	70	Heterochromatin	0.00107838	0.999990261927779	H3K4me1	0.999998166797147	0.999999234076658	0.999995485924968	0.999990261927779	0.999994057042758	0.999996673756614
10:114379769	rs12245132	TCF7L2_rs78025551_Known_7	0	0	1.9882e-05	8.82290045943581e-05	285	Heterochromatin	0.0978053	0.999990261927779	H3K4me1	0.999998166797147	0.999999234076658	0.999995485924968	0.999990261927779	0.999994057042758	0.999996673756614
10:114379951	rs78220079	TCF7L2_rs180988137_Known_6	0	0	1.8747e-05	NA	1714	Heterochromatin	NA	0.999990261927779	H3K4me1	0.999998166797147	0.999999234076658	0.999995485924968	0.999990261927779	0.999994057042758	0.999996673756614
10:114380034	rs765027096	TCF7L2_rs78025551_Known_7	0	0	2.9515e-05	NA	167	Heterochromatin	NA	0.999990261927779	H3K4me1	0.999998166797147	0.999999234076658	0.999995485924968	0.999990261927779	0.999994057042758	0.999996673756614
10:114380131	rs12260219	TCF7L2_rs78025551_Known_7	0	0	1.9003e-05	8.50709729689236e-05	293	Heterochromatin	0.0953676	0.999990261927779	H3K4me1	0.999998166797147	0.999999234076658	0.999995485924968	0.999990261927779	0.999994057042758	0.999996673756614
10:114380287	rs565992082	TCF7L2_rs180988137_Known_6	0	0	4.3658e-05	2.72239758052339e-05	840	Heterochromatin	NA	0.999990261927779	H3K4me1	0.999998166797147	0.999999234076658	0.999995485924968	0.999990261927779	0.999994057042758	0.999996673756614
10:114380288	rs999453473	TCF7L2_rs78025551_Known_7	0	0	2.8515e-05	NA	175	Heterochromatin	NA	0.999990261927779	H3K4me1	0.999998166797147	0.999999234076658	0.999995485924968	0.999990261927779	0.999994057042758	0.999996673756614
10:114380421	rs536505162	TCF7L2_rs180988137_Known_6	0	0	2.93e-05	1.88217442347685e-05	1264	Heterochromatin	NA	0.999990261927779	H3K4me1	0.999998166797147	0.999999234076658	0.999995485924968	0.999990261927779	0.999994057042758	0.999996673756614
10:114380696	rs61872371	TCF7L2_rs180988137_Known_6	0	0	2.369e-05	1.48180990725531e-05	1484	Heterochromatin	NA	0.999990261927779	H3K4me1	0.999998166797147	0.999999234076658	0.999995485924968	0.999990261927779	0.999994057042758	0.999996673756614
10:114381228	rs553102799	TCF7L2_rs180988137_Known_6	0	0	1.6901e-05	NA	1807	Heterochromatin	NA	0.999990261927779	H3K4me1	0.999998166797147	0.999999234076658	0.999995485924968	0.999990261927779	0.999994057042758	0.999996673756614
10:114381235	rs183478346	TCF7L2_rs180988137_Known_6	0	0	4.8277e-05	3.0315130177014e-05	738	Heterochromatin	NA	0.999990261927779	H3K4me1	0.999998166797147	0.999999234076658	0.999995485924968	0.999990261927779	0.999994057042758	0.999996673756614
10:114381359	rs78523536	TCF7L2_rs180988137_Known_6	0	0	3.2563e-05	2.40951801376812e-05	1169	Heterochromatin	0.10083	0.999990261927779	H3K4me1	0.999998166797147	0.999999234076658	0.999995485924968	0.999990261927779	0.999994057042758	0.999996673756614
10:114381360	rs12247608	TCF7L2_rs78025551_Known_7	0	0	1.6699e-05	7.62870294233651e-05	323	Heterochromatin	0.0629604	0.999990261927779	H3K4me1	0.999998166797147	0.999999234076658	0.999995485924968	0.999990261927779	0.999994057042758	0.999996673756614
10:114381388	rs117654079	TCF7L2_rs180988137_Known_6	0	0	1.8594e-05	1.62617932791255e-05	1722	Heterochromatin	NA	0.999990261927779	H3K4me1	0.999998166797147	0.999999234076658	0.999995485924968	0.999990261927779	0.999994057042758	0.999996673756614
10:114381720	rs6585163	TCF7L2_rs78025551_Known_7	0	0	4.2485e-05	0.00042386839911107	86	Heterochromatin	0.00183562	0.999990261927779	H3K4me1	0.999998166797147	0.999999234076658	0.999995485924968	0.999990261927779	0.999994057042758	0.999996673756614
10:114381762	rs6585164	TCF7L2_rs180988137_Known_6	0	0	1.8693e-05	NA	1718	Heterochromatin	0.00317276	0.999990261927779	H3K4me1	0.999998166797147	0.999999234076658	0.999995485924968	0.999990261927779	0.999994057042758	0.999996673756614
10:114381865	rs117716639	TCF7L2_rs180988137_Known_6	0	0	3.3994e-05	2.38481362935807e-05	1116	Heterochromatin	0.383989	0.973962482618305	Exocrine_H3K27me3	0.999998166797147	0.999999234076658	0.999995485924968	0.999990261927779	0.973962482618305	0.999996673756614
10:114381965	rs7100404	TCF7L2_rs78025551_Known_7	0	0	1.752e-05	8.02757277021136e-05	313	Heterochromatin	0.0545168	0.999990261927779	H3K4me1	0.999998166797147	0.999999234076658	0.999995485924968	0.999990261927779	0.999994057042758	0.999996673756614
10:114382021	rs75784837	TCF7L2_rs180988137_Known_6	0	0	2.6039e-05	1.67761225342593e-05	1400	Heterochromatin	NA	0.999990261927779	H3K4me1	0.999998166797147	0.999999234076658	0.999995485924968	0.999990261927779	0.999994057042758	0.999996673756614
10:114382064	rs558660140	TCF7L2_rs180988137_Known_6	0	0	5.5053e-05	NA	631	Heterochromatin	NA	0.0528067541162312	H2A.Z	0.0528067541162312	0.999999234076658	0.999995485924968	0.367482874119466	0.999994057042758	0.999996673756614
10:114382566	rs7071099	TCF7L2_rs180988137_Known_6	0	0	9.1103e-05	6.77325881471781e-05	378	Heterochromatin	0.0642914	0.999990261927779	H3K4me1	0.999998166797147	0.999999234076658	0.999995485924968	0.999990261927779	0.999994057042758	0.999996673756614
10:114382626	rs17352026	TCF7L2_rs180988137_Known_6	0	0	4.0094e-05	2.97918065309315e-05	933	Heterochromatin	0.103043	0.999990261927779	H3K4me1	0.999998166797147	0.999999234076658	0.999995485924968	0.999990261927779	0.999994057042758	0.999996673756614
10:114383724	rs11196024	TCF7L2_rs78025551_Known_7	0	0	1.6197e-05	7.41409273901112e-05	328	Heterochromatin	0.0719344	0.0464027536476472	H2A.Z	0.0464027536476472	0.999999234076658	0.79981624090817	0.437837567615374	0.238484953976824	0.999996673756614
10:114383823	rs181249534	TCF7L2_rs180988137_Known_6	0	0	2.6124e-05	1.65080653454314e-05	1395	Heterochromatin	NA	0.999990261927779	H3K4me1	0.999998166797147	0.999999234076658	0.999995485924968	0.999990261927779	0.999994057042758	0.999996673756614
10:114384248	rs6585165	TCF7L2_rs180988137_Known_6	0	0	1.7849e-05	NA	1756	Heterochromatin	0.000561306	0.999990261927779	H3K4me1	0.999998166797147	0.999999234076658	0.999995485924968	0.999990261927779	0.999994057042758	0.999996673756614
10:114385136	rs568359247	TCF7L2_rs180988137_Known_6	0	0	5.6625e-05	3.53742299637064e-05	616	Heterochromatin	NA	0.999990261927779	H3K4me1	0.999998166797147	0.999999234076658	0.999995485924968	0.999990261927779	0.999994057042758	0.999996673756614
10:114386518	rs78169490	TCF7L2_rs180988137_Known_6	0	0	4.5005e-05	2.94038819147886e-05	812	Heterochromatin	NA	0.999990261927779	H3K4me1	0.999998166797147	0.999999234076658	0.999995485924968	0.999990261927779	0.999994057042758	0.999996673756614
10:114386728	rs10787454	TCF7L2_rs78025551_Known_7	0	0	4.0131e-05	0.00042356324880068	87	Heterochromatin	0.00135503	1.82767899750469e-09	NKX6.1	0.999998166797147	1.82767899750469e-09	0.999995485924968	0.999990261927779	0.999994057042758	0.999996673756614
10:114386739	rs76124550	TCF7L2_rs180988137_Known_6	0	0	2.1635e-05	1.51698259183436e-05	1571	Heterochromatin	NA	7.34605110113238e-08	NKX6.1	0.999603254390825	7.34605110113238e-08	0.999995485924968	0.999990261927779	0.999994057042758	0.999996673756614
10:114387307	rs140734221	TCF7L2_rs180988137_Known_6	0	0	2.0024e-05	1.6944832767225e-05	1658	Heterochromatin	NA	0.999990261927779	H3K4me1	0.999998166797147	0.999999234076658	0.999995485924968	0.999990261927779	0.999994057042758	0.999996673756614
10:114387537	rs11196026	TCF7L2_rs78025551_Known_7	0	0	0.00037661	0.000162665660415977	23	Heterochromatin	NA	0.999990261927779	H3K4me1	0.999998166797147	0.999999234076658	0.999995485924968	0.999990261927779	0.999994057042758	0.999996673756614
10:114387745	rs191946453	TCF7L2_rs180988137_Known_6	0	0	6.3132e-05	4.14571364504688e-05	544	Heterochromatin	NA	0.999990261927779	H3K4me1	0.999998166797147	0.999999234076658	0.999995485924968	0.999990261927779	0.999994057042758	0.999996673756614
10:114388333	rs12412059	TCF7L2_rs180988137_Known_6	0	0	3.4431e-05	2.3659381640507e-05	1099	Heterochromatin	0.389894	0.469583575725329	H3K36me3	0.999998166797147	0.999999234076658	0.999995485924968	0.999990261927779	0.999994057042758	0.469583575725329
10:114388413	rs17129916	TCF7L2_rs180988137_Known_6	0	0	3.2913e-05	2.26995285983032e-05	1155	Heterochromatin	0.424182	0.000607123455303976	H3K36me3	0.0617254949443531	0.0182902368435639	0.999995485924968	0.999990261927779	0.0617938518462674	0.000607123455303976
10:114388645	rs186073981	TCF7L2_rs180988137_Known_6	0	0	2.0899e-05	1.73612931369512e-05	1612	Heterochromatin	NA	0.999990261927779	H3K4me1	0.999998166797147	0.999999234076658	0.999995485924968	0.999990261927779	0.999994057042758	0.999996673756614
10:114388945	rs10885362	TCF7L2_rs180988137_Known_6	0	0	0.00011378	0.000142986126459425	307	Heterochromatin	0.0479862	2.58072294280691e-10	Alpha_ATAC	2.58072294280691e-10	0.339933218706243	0.999995485924968	0.999990261927779	0.943196261464882	0.0428317516693301
10:114389102	rs148319443	TCF7L2_rs78025551_Known_7	0	0	3.0832e-05	0.000153907035801399	215	Heterochromatin	NA	0.999990261927779	H3K4me1	0.999998166797147	0.999999234076658	0.999995485924968	0.999990261927779	0.999994057042758	0.999996673756614
10:114389601	rs147302108	TCF7L2_rs180988137_Known_6	0	0	1.9087e-05	2.20810053643684e-05	1700	Heterochromatin	NA	0.00964386651955288	H2K4me2	0.999998166797147	0.999999234076658	0.0518818818329006	0.976682669310899	0.999994057042758	0.00964386651955288
10:114389727	rs2120930	TCF7L2_rs180988137_Known_6	0	0	1.6271e-05	2.03549875009272e-05	1847	Heterochromatin	0.0456142	0.999990261927779	H3K4me1	0.999998166797147	0.999999234076658	0.999995485924968	0.999990261927779	0.999994057042758	0.999996673756614
10:114390363	rs182703210	TCF7L2_rs180988137_Known_6	0	0	2.0641e-05	2.34222049321916e-05	1625	Heterochromatin	NA	0.999990261927779	H3K4me1	0.999998166797147	0.999999234076658	0.999995485924968	0.999990261927779	0.999994057042758	0.999996673756614
10:114390675	rs192242864	TCF7L2_rs78025551_Known_7	0	0	4.8587e-05	0.000368296324920051	126	Heterochromatin	NA	0.999990261927779	H3K4me1	0.999998166797147	0.999999234076658	0.999995485924968	0.999990261927779	0.999994057042758	0.999996673756614
10:114391761	rs76763495	TCF7L2_rs78025551_Known_7	0	0	2.0785e-05	0.000171660571225065	243	Heterochromatin	0.23605	0.999990261927779	H3K4me1	0.999998166797147	0.999999234076658	0.999995485924968	0.999990261927779	0.999994057042758	0.999996673756614
10:114392692	rs144681293	TCF7L2_rs180988137_Known_6	0	0	1.8928e-05	2.0852181509653e-05	1706	Heterochromatin	NA	0.999990261927779	H3K4me1	0.999998166797147	0.999999234076658	0.999995485924968	0.999990261927779	0.999994057042758	0.999996673756614
10:114393208	rs536459079	TCF7L2_rs78025551_Known_7	0	0	0.00010373	NA	59	Heterochromatin	NA	0.999990261927779	H3K4me1	0.999998166797147	0.999999234076658	0.999995485924968	0.999990261927779	0.999994057042758	0.999996673756614
10:114394690	rs146692078	TCF7L2_rs180988137_Known_6	0	0	1.5082e-05	1.75405514704975e-05	1933	Heterochromatin	NA	0.999990261927779	H3K4me1	0.999998166797147	0.999999234076658	0.999995485924968	0.999990261927779	0.999994057042758	0.999996673756614
10:114396281	rs11196028	TCF7L2_rs180988137_Known_6	0	0	7.0543e-05	7.97880353796994e-05	485	Heterochromatin	0.156008	0.999990261927779	H3K4me1	0.999998166797147	0.999999234076658	0.999995485924968	0.999990261927779	0.999994057042758	0.999996673756614
10:114396347	rs140504136	TCF7L2_rs180988137_Known_6	0	0	1.8948e-05	2.1830124300796e-05	1704	Heterochromatin	NA	0.999990261927779	H3K4me1	0.999998166797147	0.999999234076658	0.999995485924968	0.999990261927779	0.999994057042758	0.999996673756614
10:114396995	rs138392944	TCF7L2_rs180988137_Known_6	0	0	3.0691e-05	NA	1225	Heterochromatin	NA	0.202463965755001	H3K36me3	0.999998166797147	0.999999234076658	0.999995485924968	0.999990261927779	0.999994057042758	0.202463965755001
10:114397636	rs561633295	TCF7L2_rs180988137_Known_6	0	0	2.1773e-05	2.17480808939905e-05	1567	Heterochromatin	NA	0.999990261927779	H3K4me1	0.999998166797147	0.999999234076658	0.999995485924968	0.999990261927779	0.999994057042758	0.999996673756614
10:114399942	rs185342725	TCF7L2_rs78025551_Known_7	0	0	3.3102e-05	0.000115934094631483	200	Heterochromatin	NA	4.1175278467929e-47	FOXA2	0.999998166797147	4.1175278467929e-47	0.279194579447306	0.313952833168994	1.76132781932994e-14	0.0136196326470659
10:114399986	rs191469927	TCF7L2_rs180988137_Known_6	0	0	3.4539e-05	2.18290279523755e-05	1093	Heterochromatin	NA	0.999990261927779	H3K4me1	0.999998166797147	0.999999234076658	0.999995485924968	0.999990261927779	0.999994057042758	0.999996673756614
10:114400525	rs145617530	TCF7L2_rs180988137_Known_6	0	0	6.0393e-05	4.1499711314134e-05	569	Heterochromatin	0.0510739	0.137077430112869	H3K27me3	0.999998166797147	0.401020381815008	0.999995485924968	0.999990261927779	0.137077430112869	0.180693377731721
10:114400601	rs17352739	TCF7L2_rs180988137_Known_6	0	0	1.734e-05	NA	1785	Heterochromatin	0.0220841	0.999990261927779	H3K4me1	0.999998166797147	0.999999234076658	0.999995485924968	0.999990261927779	0.999994057042758	0.999996673756614
10:114400772	rs12775634	TCF7L2_rs78025551_Known_7	0	0	2.3419e-05	0.000113658258035129	177	Heterochromatin	NA	0.999990261927779	H3K4me1	0.999998166797147	0.999999234076658	0.999995485924968	0.999990261927779	0.999994057042758	0.999996673756614
[truncated: 108,142 more rows]
