# Supplementary material for: Deep learning models predict regulatory variants in pancreatic islets and refine type 2 diabetes association signals
Source: eLife. 2020 Jan 27;9:e51503. doi: 10.7554/eLife.51503 (PMC7007221; doi:10.7554/eLife.51503)
Supplement: Figure 5—source data 1. [file elife-51503-fig5-data1.txt]

experiment	replicate	luciferase
GFP	1	0.012189
GFP	2	0.012113
GFP	3	0.014825
MTNR1B	1	1.164471
MTNR1B	2	1.411981
MTNR1B	3	1.323345
EV	1	0.771951
EV	2	0.805355
EV	3	0.817585
WT	1	1.358877
WT	2	1.306184
WT	3	1.483333
both_SNPs	1	0.884993
both_SNPs	2	0.805952
both_SNPs	3	0.835343
rs17712208	1	0.412162
rs17712208	2	0.392316
rs17712208	3	0.521398
rs79687284	1	1.257428
rs79687284	2	1.240936
rs79687284	3	1.336257
